# Supplementary material for: Receptor-binding proteins from animal viruses are broadly compatible with human cell entry factors
Source: Nat Microbiol. 2025 Jan 2;10(2):405–19. doi: 10.1038/s41564-024-01879-4 (PMC11790484; doi:10.1038/s41564-024-01879-4)
Supplement: Supplementary file 3 — Supplementary Tables 1–6. [file 41564_2024_1879_MOESM3_ESM.xlsx]

## Sheet: Table S1
Viral family	Virus name	RBP name	Accession number	Fusion protein class	Protein size	Predicted % of N glycosylation motifs	Predicted % of O glycosylation motifs	Amino acid range	Human codon-optimized gene synthesis	Tag	Checked by WB
Togaviridae	Sindbis virus (SINV)	E3E26kE1	NP_062890.1	2	981	0.611621	0.203874	265-1245	Yes	His-Tag (C-term.)	Yes
Togaviridae	Venezuelan equine encephalitis virus (VEEV)	E3E26kE1	YP_010775819.1	2	980	0.408163	0.510204	276-1255	Yes	His-Tag (C-term.)	Yes
Togaviridae	Pixuna virus (PIXV)	E3E26kE1	YP_009507801.1	2	978	0.306748	0.306748	276-1253	Yes	His-Tag (C-term.)	Yes
Togaviridae	Harbor porpoise alphavirus (HPALV)	E3E26kE1	QJE50388.1	2	984	0.304878	0.813008	237-1220	Yes	His-Tag (C-term.)	Yes
Togaviridae	Caaingua virus (CAAV)	E3E26kE1	YP_010087635.1	2	979	0.81716	1.22574	270-1248	Yes	His-Tag (C-term.)	Yes
Matonaviridae	Rubella virus (RUBV)	CE2E1	NP_062884.1	2	763	0.917431	1.7038	All	Yes	His-Tag (C-term.)	Yes
Matonaviridae	Rustrela virus (RusV)	CE2E1	QKO01653.2	2	751	0.739827	1.33156	All	Yes	His-Tag (C-term.)	Yes
Flaviviridae	Hepatitis C virus (HCV)	C(C-ter)E1E2	NP_671491.1	2	555	3.06306	3.24324	132-746	Yes	His-Tag (C-term.)	No (infectious pseudotype)
Flaviviridae	Bat hepacivirus M (BHV-M)	C(C-ter)E1E2	YP_009506362.1	2	514	1.94553	1.75097	154-707	Yes	His-Tag (C-term.)	No (infectious pseudotype)
Flaviviridae	Porcine pestivirus (PPEV)	C(C-ter)ErnsE1E2	YP_008992092.1	2	574	1.21951	0.696864	244-1074	Yes	His-Tag (C-term.)	No (infectious pseudotype)
Coronaviridae	Porcine epidemic diarrhea virus (PEDV)	Spike	NP_598310.1	1	1383	2.09689	0.723066	All	Yes	His-Tag (C-term.)	Yes
Coronaviridae	Bat coronavirus-512 (Bat CoV-512)	Spike	YP_001351684.1	1	1371	2.69876	0.875274	All	Yes	His-Tag (C-term.)	Yes
Coronaviridae	Ferret coronavirus (FRCoV)	Spike	YP_009256197.1	1	1438	2.64256	0.69541	All	Yes	His-Tag (C-term.)	Yes
Coronaviridae	NL63-related bat coronavirus (BtKYNL63)	Spike	YP_009824967.1	1	1373	2.622	1.01966	All	Yes	His-Tag (C-term.)	Yes
Coronaviridae	Bat coronavirus HKU10 (HKU10)	Spike	YP_006908642.1	1	1349	2.22387	1.03781	All	Yes	His-Tag (C-term.)	Yes
Coronaviridae	HKU8-related coronavirus (HKU8r)	Spike	QHA24671.1	1	1374	2.76565	1.74672	All	Yes	His-Tag (C-term.)	Yes
Coronaviridae	Tylonycteris bat coronavirus HKU33 (HKU33)	Spike	YP_010037560.1	1	1365	1.97802	1.17216	All	Yes	His-Tag (C-term.)	Yes
Coronaviridae	Alphacoronavirus YN2012 (YN2012)	Spike	YP_009200735.1	1	1132	2.20848	1.41343	All	Yes	His-Tag (C-term.)	Yes
Coronaviridae	Severe acute respiratory syndrome coronavirus 2 (SARS-CoV-2)	Spike	YP_009724390.1	1	1273	1.7282	0.314218	All	Yes	His-Tag (C-term.)	Yes
Coronaviridae	SARS-related coronavirus Rp3/2004 (Rp3/2004)	Spike	Q3I5J5.1	1	1241	1.77276	0.966962	All	Yes	His-Tag (C-term.)	Yes
Coronaviridae	Bat Hp-betacoronavirus Zhejiang2013 (CoV-Zhejiang2013)	Spike	YP_009072440.1	1	1317	1.89825	1.13895	All	Yes	His-Tag (C-term.)	Yes
Coronaviridae	Rousettus bat coronavirus HKU9 (HKU9-1)	Spike	YP_001039971.1	1	1274	2.1978	1.80534	All	Yes	His-Tag (C-term.)	Yes
Coronaviridae	Middle East respiratory syndrome coronavirus (MERS-CoV)	Spike	YP_009047204.1	1	1353	1.62602	1.25647	All	Yes	His-Tag (C-term.)	Yes
Coronaviridae	Erinaceus hedgehog coronavirus HKU31 (HKU31)	Spike	QGA70702.1	1	1327	2.18538	1.50716	All	Yes	His-Tag (C-term.)	Yes
Coronaviridae	Porcine hemagglutinating encephalomyelitis virus (PHEV)	Spike	AAY68297.1	1	1349	1.55671	1.03781	All	Yes	His-Tag (C-term.)	Yes
Coronaviridae	Dromedary camel coronavirus HKU23 (DcCoV-HKU23)	Spike	QEY10641.1	1	1366	1.39092	1.02489	All	Yes	His-Tag (C-term.)	Yes
Orthomyxoviridae	Influenza C virus (ICV)	HEF	YP_089655.1	1	655	1.22137	1.37405	All	Yes	His-Tag (C-term.)	Yes
Orthomyxoviridae	Wellfleet Bay virus (WBV)	HA	YP_009110688.1	1	507	0.986193	0.394477	All	Yes	His-Tag (C-term.)	Yes
Orthomyxoviridae	Oz virus (OZV)	G	YP_009553284.1	1	512	1.17188	0.195312	All	Yes	His-Tag (C-term.)	Yes
Orthomyxoviridae	Sinu virus (SINUV)	G	YP_010840496.1	1	498	1.40562	0.401606	All	Yes	His-Tag (C-term.)	Yes
Arenaviridae	Lassa virus (LASV)	GPC	NP_694870.1	1	492	2.23577	1.62602	All	Yes	His-Tag (C-term.)	Yes
Arenaviridae	Morogoro virus (MORV)	GPC	YP_003090214.1	1	490	2.44898	1.42857	All	Yes	His-Tag (C-term.)	Yes
Arenaviridae	Lymphocytic choriomeningitis virus (LCMV)	GPC	NP_694851.1	1	499	1.80361	1.2024	All	Yes	His-Tag (C-term.)	Yes
Arenaviridae	Lunk virus (LNKV)	GPC	YP_006858706.1	1	496	2.01613	1.41129	All	Yes	His-Tag (C-term.)	No (infectious pseudotype)
Arenaviridae	Lujo virus (LUJV)	GPC	YP_002929490.1	1	454	2.42291	1.32159	All	Yes	His-Tag (C-term.)	Yes
Arenaviridae	Xapuri virus (XAPV)	GPC	YP_010086246.1	1	513	2.92398	1.75439	All	Yes	His-Tag (C-term.)	Yes
Arenaviridae	Junin virus (JUNV)	GPC	NP_899218.1	1	486	1.85185	1.85185	All	Yes	His-Tag (C-term.)	Yes
Arenaviridae	Aporé virus (APOV)	GPC	YP_009553321.1	1	489	2.65849	0.817996	All	Yes	His-Tag (C-term.)	Yes
Arenaviridae	Tamiami virus (TMMV)	GPC	YP_001911115.1	1	486	2.26337	1.85185	All	No	-	No (infectious pseudotype)
Hantaviridae	Hantaan virus (HTNV)	GPC	NP_941978.1	2	1135	0.528634	0	All	Yes	His-Tag (C-term.)	No (infectious pseudotype)
Hantaviridae	Oxbow virus (OXBV)	GPC	YP_009665161.1	2	1141	0.438212	0.175285	All	Yes	His-Tag (C-term.)	No (infectious pseudotype)
Hantaviridae	Sin Nombre virus (SNV)	GPC	NP_941974.1	2	1140	0.350877	0.263158	All	Yes	His-Tag (C-term.)	Yes
Hantaviridae	Montano virus (MONV)	GPC	YP_009361843.1	2	1139	0.351185	0.351185	All	Yes	His-Tag (C-term.)	No (infectious pseudotype)
Hantaviridae	Rockport virus (ROCV)	GPC	YP_009507826.1	2	1136	0.440141	0.176056	All	Yes	His-Tag (C-term.)	No (infectious pseudotype)
Hantaviridae	Nova virus (NVAV)	GPC	YP_009362037.1	2	1127	0.443656	0	All	Yes	His-Tag (C-term.)	Yes
Hantaviridae	Thottopalayam virus (TPMV)	GPC	YP_001911125.1	2	1121	0.356824	0.178412	All	Yes	His-Tag (C-term.)	Yes
Nairoviridae	Leopards Hill virus (LPHV)	GPC	YP_009111285.1	2	1420	0.774648	0.211268	All	Yes	His-Tag (C-term.)	Yes
Nairoviridae	Keterah virus (KETV)	GPC	YP_009361833.1	2	1659	1.08499	0.180832	All	Yes	His-Tag (C-term.)	Yes
Nairoviridae	Thiafora virus (TFAV)	GPC	YP_009513192.1	2	1281	0.858704	0.312256	All	Yes	His-Tag (C-term.)	Yes
Nairoviridae	Tamdy virus (TAMV)	GPC	QFU19353.1	2	1361	0.661278	0.587803	All	Yes	His-Tag (C-term.)	Yes
Nairoviridae	Dera Ghazi Khan virus (DGKV)	GPC	YP_010229104.1	2	1412	0.991501	0.212465	All	Yes	His-Tag (C-term.)	Yes
Nairoviridae	Hughes virus (HUGV)	GPC	AMT75408.1	2	1372	0.801749	0.291545	All	Yes	His-Tag (C-term.)	Yes
Peribunyaviridae	Sabo virus (SABOV)	GPC	YP_009666874.1	2	1399	0.214439	0.0714796	All	Yes	His-Tag (C-term.)	Yes
Peribunyaviridae	Shuni virus (SHUV)	GPC	YP_009667050.1	2	1404	0.213675	0.14245	All	Yes	His-Tag (C-term.)	Yes
Peribunyaviridae	Manzanilla virus (MANV)	GPC	YP_010839446.1	2	1433	0.418702	0	All	Yes	His-Tag (C-term.)	Yes
Peribunyaviridae	Ness Ziona virus (NZV)	GPC	YP_010840908.1	2	1387	0.648882	0.0720981	All	Yes	His-Tag (C-term.)	Yes
Peribunyaviridae	Vinces virus (VINV)	GPC	QLA46882.1	2	1428	0.35014	0.070028	All	Yes	His-Tag (C-term.)	Yes
Peribunyaviridae	Wolkberg virus (WBV)	GPC	YP_009362985.1	2	1421	0.351865	0.070373	All	Yes	His-Tag (C-term.)	Yes
Peribunyaviridae	Calchaqui virus (CQIV)	GPC	AIS74642.1	2	1590	0.691824	0.188679	All	Yes	His-Tag (C-term.)	Yes
Peribunyaviridae	Anhembi virus (AMBV)	GPC	YP_009666890.1	2	1418	0.282087	0.0705219	All	Yes	His-Tag (C-term.)	Yes
Peribunyaviridae	South River virus (SORV)	GPC	APA28982.1	2	1444	0.34626	0.138504	All	Yes	His-Tag (C-term.)	Yes
Peribunyaviridae	Murrumbidgee virus (MURBV)	GPC	YP_008709777.1	2	1371	0.437637	0	All	Yes	His-Tag (C-term.)	Yes
Peribunyaviridae	Triniti virus (TNTV)	GPC	YP_010839940.1	2	1444	0.415512	0.0692521	All	Yes	His-Tag (C-term.)	Yes (faint)
Phenuiviridae	Rio Grande virus (RGV)	GPC	YP_010086080.1	2	1366	0.512445	0.292826	All	Yes	His-Tag (C-term.)	Yes
Phenuiviridae	Viola virus (VIOV)	GPC	YP_010086245.1	2	1342	0.372578	0.298063	All	Yes	His-Tag (C-term.)	Yes
Phenuiviridae	Medjerda Valley virus (MVV)	GPC	YP_010086173.1	2	1333	0.375094	0.0750188	All	Yes	His-Tag (C-term.)	Yes
Phenuiviridae	Kismayo virus (KISV)	GPC	YP_010839723.1	2	1076	0.464684	0.371747	All	Yes	His-Tag (C-term.)	Yes
Phenuiviridae	Dabie bandavirus (SFTSV)	GPC	YP_006504094.1	2	1073	0.465983	0.27959	All	Yes	His-Tag (C-term.)	Yes (faint)
Phenuiviridae	Guertu virus (GTV)	GPC	YP_009666938.1	2	1063	0.470367	0.0940734	All	Yes	His-Tag (C-term.)	Yes
Bornaviridae	Borna disease virus 2 (BoDV-2)	G	YP_009268921.1	3	503	2.98211	0.795229	All	Yes	His-Tag (C-term.)	Yes
Bornaviridae	Parrot bornavirus 5 (PaBV-5)	G	YP_009512938.1	3	499	3.80762	1.2024	All	Yes	His-Tag (C-term.)	Yes
Bornaviridae	Parrot bornavirus 1 (PaBV-1)	G	YP_009512932.1	3	500	3.8	1	All	Yes	His-Tag (C-term.)	Yes
Filoviridae	Zaire ebolavirus (EBOV)	GP	AIE11800.1	1	676	2.50737	1.62722	All	No	-	No (infectious pseudotype)
Filoviridae	Lloviu virus (LLOV)	GP	UJP71058.1	1	735	2.31293	1.90476	All	Yes	His-Tag (C-term.)	Yes
Filoviridae	Mengla virus (MLAV)	GP	YP_010087186.1	1	662	2.27273	1.96375	All	Yes	His-Tag (C-term.)	Yes
Paramyxoviridae	Measles virus (MeV)	HA	NP_056923.1	1	617	0.809061	0.486224	All	Yes	His-Tag (N-term.)	Yes
Paramyxoviridae	Measles virus (MeV)	F	AAA50550.1					All	Yes	Flag-Tag (C-term.)	ND
Paramyxoviridae	Nipah virus (NiV)	G	NP_112027.1	1	602	0.995025	1.66113	All	Yes	-	No (infectious pseudotype)
Paramyxoviridae	Nipah virus (NiV)	F	NP_112026.1					All	Yes	-	No (infectious pseudotype)
Paramyxoviridae	Cedar virus (CedV)	G	YP_009094086.1	1	622	1.44462	1.60772	All	Yes	His-Tag (N-term.)	Yes
Paramyxoviridae	Cedar virus (CedV)	F	YP_009094085.1					All	Yes	Flag-Tag (C-term.)	ND
Paramyxoviridae	Mojiang virus (MojV)	G	YP_009094095.1	1	625	0.32	1.76	All	Yes	His-Tag (N-term.)	Yes
Paramyxoviridae	Mojiang virus (MojV)	F	YP_009094094.1					All	Yes	Flag-Tag (C-term.)	Yes
Paramyxoviridae	Langya virus (LayV)	G	UUV47206.1	1	624	0.320513	1.44231	All	Yes	His-Tag (N-term.)	Yes
Paramyxoviridae	Langya virus (LayV)	F	UUV47205.1					All	Yes	Flag-Tag (C-term.)	Yes
Paramyxoviridae	Porcine parainfluenza virus 1 (PPIV-1)	HN	YP_009094449.1	1	576	0.520833	1.04167	All	Yes	His-Tag (N-term.)	Yes
Paramyxoviridae	Porcine parainfluenza virus 1 (PPIV-1)	F	YP_009094448.1					All	Yes	Flag-Tag (C-term.)	Yes
Paramyxoviridae	Caprine parainfluenza virus 3 (CPIV-3)	HN	YP_009179211.1	1	574	0.521739	0.522648	All	Yes	His-Tag (N-term.)	Yes
Paramyxoviridae	Caprine parainfluenza virus 3 (CPIV-3)	F	YP_009179210.1					All	Yes	Flag-Tag (C-term.)	Yes
Paramyxoviridae	J virus (J-V)	G	YP_338084.1	1	709	0.705219	0.705219	All	Yes	His-Tag (N-term.)	Yes
Paramyxoviridae	J virus (J-V)	F	YP_338081.1					All	Yes	Flag-Tag (C-term.)	Yes
Rhabdoviridae	Rabies virus (RABV)	G	NP_056796.1	3	524	1.14286	1.71756	All	Yes	His-Tag (C-term.)	Yes
Rhabdoviridae	Gannoruwa bat lyssavirus (GBLV)	G	YP_009325517.1	3	526	0.379507	1.90114	All	Yes	His-Tag (C-term.)	Yes
Rhabdoviridae	Lleida bat lyssavirus (LLEBV)	G	YP_009325415.1	3	525	1.14068	0.571429	All	Yes	His-Tag (C-term.)	Yes
Rhabdoviridae	New Minto virus (NMV)	G	YP_010086568.1	3	505	1.38614	1.58416	All	Yes	His-Tag (C-term.)	Yes
Rhabdoviridae	Tupaia rhabdovirus (TUPV)	G	YP_238533.1	3	531	0.75188	0.376648	All	Yes	His-Tag (C-term.)	Yes
Rhabdoviridae	Sunguru virus (SUNV)	G	YP_009094440.1	3	567	0.352113	0.529101	All	Yes	His-Tag (C-term.)	Yes
Rhabdoviridae	Merida virus (MERDV)	G	YP_009552114.1	3	508	1.1811	1.1811	All	Yes	His-Tag (C-term.)	Yes
Rhabdoviridae	Kumasi rhabdovirus (KRV)	G	YP_009177013.1	3	551	1.44928	1.08893	All	Yes	His-Tag (C-term.)	Yes
Rhabdoviridae	Niakha virus (NIAV)	G	YP_009094470.1	3	531	0.37594	0.188324	All	Yes	His-Tag (C-term.)	Yes
Rhabdoviridae	Pike fry rhabdovirus (PFRV)	G	YP_009094124.1	3	508	1.37525	0.787402	All	Yes	His-Tag (C-term.)	Yes
Rhabdoviridae	Santa Barbara virus (SBAV)	G	YP_009176997.1	3	702	0.995733	1.9943	All	Yes	His-Tag (C-term.)	Yes
Rhabdoviridae	Bovine ephemeral fever virus (BEFV)	G	NP_065402.1	3	623	0.801282	0.321027	All	Yes	His-Tag (C-term.)	Yes
Rhabdoviridae	Itacaiunas virus (ITAV)	G	YP_009362164.1	3	784	1.40127	0.510204	All	Yes	His-Tag (C-term.)	Yes
Rhabdoviridae	Tibrogargan virus (TIBV)	G	YP_007641373.1	3	662	1.35747	0.302115	All	Yes	His-Tag (C-term.)	Yes
Rhabdoviridae	Flanders virus (FLAV)	G	YP_009512995.1	3	618	1.45396	0.647249	All	Yes	His-Tag (C-term.)	Yes
Rhabdoviridae	Wongabel virus (WONV)	G	YP_002333278.1	3	623	1.28205	0.642055	All	Yes	His-Tag (C-term.)	Yes
Rhabdoviridae	Piry virus (PIRYV)	G	YP_009505535.1	3	529	0.566038	0.378072	All	Yes	His-Tag (C-term.)	Yes
Rhabdoviridae	Morreton virus (MORV)	G	YP_009362085.1	3	513	0.583658	0.584795	All	Yes	His-Tag (C-term.)	Yes
Rhabdoviridae	Vesicular stomatitis virus (VSV)	G	ACK77584.1	3	511	0.585938	0.195695	1-511	No	-	No (infectious pseudotype)

## Sheet: Table S2
Virus	Humans	Non-human_primates	Chiroptera	Rodentia	Artiodactyla	Other mammals	Bird or fish	Arthropods
Sindbis virus	PMID: 13259009	0	PMID: 7172241	PMID: 13259009	0	PMID: 13259009	PMID: 13259009	PMID: 13259009
Venezuelan equine encephalitis virus	PMID: 17844380	0	PMID: 5008598	PMID: 5690806	0	PMID: 17818578	0	PMID: 4387534
Pixuna virus	0	0	0	0	0	0	0	PMID: 14205893
Harbor porpoise alphavirus	0	0	0	0	PMID: 33075445	0	0	0
Caaingua virus	0	0	0	0	0	0	0	PMID: 31237479
Rubella virus	PMID: 14242416	0	0	0	0	0	0	0
Rustrela virus	0	0	0	PMID: 37744713	0	PMID: 36739288	0	0
Hepatitis C virus	PMID: 33511075	0	0	0	0	0	0	0
Bat hepacivirus M	0	0	PMID: 23610427	0	0	0	0	0
Porcine pestivirus	0	0	0	0	PMID: 17561301	0	0	0
Porcine epidemic diarrhea virus	0	0	0	0	PMID: 83132	0	0	0
Bat coronavirus-512	0	0	PMID: 16840328	0	0	0	0	0
Ferret coronavirus	0	0	0	0	0	PMID: 27283016	0	0
NL63-related bat coronavirus	0	0	PMID: 28077633	0	0	0	0	0
Bat coronavirus HKU10	0	0	PMID: 22933277	0	0	0	0	0
HKU8-related coronavirus	0	0	PMID: 31996413	0	0	0	0	0
Tylonycteris bat coronavirus HKU33	0	0	PMID: 31067830	0	0	0	0	0
Alphacoronavirus YN2012	0	0	PMID: 31022925	0	0	0	0	0
Severe acute respiratory syndrome coronavirus 2	PMID: 35891507	PMID: 35891507	0	PMID: 35891507	PMID: 35891507	PMID: 35891507	0	0
SARS-related coronavirus Rp3/2004	0	0	PMID: 16195424	0	0	0	0	0
Bat Hp-betacoronavirus Zhejiang2013	0	0	PMID: 26433221	0	0	0	0	0
Rousettus bat coronavirus HKU9	0	0	PMID: 17121802	0	0	0	0	0
Middle East respiratory syndrome coronavirus	PMID: 23075143	0	0	0	PMID: 25075761	0	0	0
Erinaceus hedgehog coronavirus HKU31	0	0	0	0	0	PMID: 31653070	0	0
Porcine hemagglutinating encephalomyelitis virus	0	0	0	0	PMID: 17649356	0	0	0
Dromedary camel coronavirus HKU23	0	0	0	0	PMID: 2465542	0	0	0
Influenza C virus	PMID: 34959538	0	0	0	PMID: 34959538	PMID: 34959538	0	0
Wellfleet Bay virus	0	0	0	0	0	0	PMID: 25392223	0
Oz virus	PMID: 35075999	0	0	0	0	0	0	PMID: 29548745
Sinu virus	0	0	0	0	0	0	0	PMID: 27936462
Lassa virus	PMID: 4246571	0	0	PMID: 4833828	0	0	0	0
Morogoro virus	0	0	0	PMID: 19961688	0	0	0	0
Lymphocytic choriomeningitis virus	PMID: 37853289	0	0	PMID: 18760019	0	0	0	PMID: 29992783
Lunk virus	0	0	0	PMID: 22815269	0	0	0	0
Lujo virus	PMID: 19478873	0	0	0	0	0	0	0
Xapuri virus	0	0	0	PMID: 29959319	0	0	0	0
Junin virus	PMID: 13586110	0	0	PMID: 13586110	0	0	0	0
Aporé virus	0	0	0	PMID: 31141019	0	0	0	0
Tamiami virus	0	0	0	PMID: 5446318	0	0	0	PMID: 33370288
Hantaan virus	PMID: 24670	0	0	PMID: 24670	0	0	0	0
Oxbow virus	0	0	0	0	0	PMID: 19394994	0	0
Sin Nombre virus	PMID: 8235615	0	0	PMID: 8235615	0	0	0	0
Montano virus	0	0	0	PMID: 22138671	0	0	0	0
Rockport virus	0	0	0	0	0	PMID: 21632770	0	0
Nova virus	0	0	0	0	0	PMID: 26892544	0	0
Thottopalayam virus	0	0	0	0	0	PMID: 5169031	0	0
Leopards Hill virus	0	0	PMID: 25451856	0	0	0	0	0
Keterah virus	0	0	0	0	0	0	0	PMID: 26324724
Thiafora virus	0	0	0	0	0	PMID: 26324724	0	0
Tamdy virus	0	0	0	0	0	0	0	PMID: 134682
Dera Ghazi Khan virus	0	0	0	0	0	0	0	PMID: 5460469
Hughes virus	0	0	0	0	0	0	0	PMID: 14275217
Sabo virus	0	0	0	0	PMID: 4634776	0	0	0
Shuni virus	PMID: 1124969	0	0	0	PMID: 5409104	PMID: 34069356	0	PMID: 4402531
Manzanilla virus	0	PMID: 13793362	0	0	0	0	0	PMID: 26100251
Ness Ziona virus	0	0	0	0	0	PMID: 30833612	0	0
Vinces virus	0	0	0	PMID: 6309029	0	0	0	PMID: 6309029
Wolkberg virus	0	0	0	0	0	0	0	PMID: 28488954
Calchaqui virus	0	0	0	0	0	0	0	PMID: 2880522
Anhembi virus	0	0	0	PMID: 234206	0	0	0	PMID: 234206
South River virus	0	0	0	0	0	0	0	PMID: 20370430
Murrumbidgee virus	0	0	0	0	0	0	0	PMID: 24314645
Triniti virus	0	0	0	PMID: 30547856	0	0	0	PMID: 14106041
Rio Grande virus	0	0	0	PMID: 20785	0	0	0	0
Viola virus	0	0	0	0	0	0	0	PMID: 29996902
Medjerda Valley virus	0	0	0	0	0	0	0	PMID: 26704069
Kismayo virus	0	0	0	0	0	0	0	PMID: 524862
Dabie bandavirus	PMID: 29399579	0	0	PMID: 29399579	PMID: 29399579	PMID: 29399579	0	PMID: 29399579
Guertu virus	0	0	0	0	0	0	0	PMID: 29802259
Borna disease virus 2	0	0	0	0	0	PMID: 10823873	0	0
Parrot bornavirus 5	0	0	0	0	0	0	PMID: 26403158	0
Parrot bornavirus 1	0	0	0	0	0	0	PMID: 26315330	0
Zaire ebolavirus	PMID: 14726594	PMID: 14726594	PMID: 16319873	0	PMID: 14726594	0	0	0
Lloviu virus	0	0	PMID: 22039362	0	0	0	0	0
Mengla virus	0	0	PMID: 30617348	0	0	0	0	0
Measles virus	PMID: 13890170	PMID: 5950162	0	0	0	0	0	0
Nipah virus	PMID: 36611767	0	PMID: 36611767	0	PMID: 36611767	PMID: 36611767	0	0
Cedar virus	0	0	PMID: 22879820	0	0	0	0	0
Mojiang virus	PMID: 24865545	0	0	PMID: 24865545	0	0	0	0
Langya virus	PMID: 35921459	0	0	0	PMID: 35921459	PMID: 35921459	0	0
Porcine parainfluenza virus 1	0	0	0	0	PMID: 23918408	0	0	0
Caprine parainfluenza virus 3	0	0	0	0	PMID: 25236986	0	0	0
J virus	0	0	0	PMID: 614833	0	0	0	0
Rabies virus	PMID: 29479072	PMID: 29479072	PMID: 29479072	PMID: 29479072	PMID: 29479072	PMID: 29479072	0	0
Gannoruwa bat lyssavirus	0	0	PMID: 27434858	0	0	0	0	0
Lleida bat lyssavirus	0	0	PMID: 23648051	0	0	0	0	0
New Minto virus	0	0	0	0	0	0	0	PMID: 638895
Tupaia rhabdovirus	0	0	0	0	0	PMID: 3013798	0	0
Sunguru virus	0	0	0	0	0	0	PMID: 24718834	0
Merida virus	0	0	0	0	0	0	0	PMID: 26868915
Kumasi rhabdovirus	0	0	PMID: 25673701	0	0	0	0	0
Niakha virus	0	0	0	0	0	0	0	PMID: 23773405
Pike fry rhabdovirus	0	0	0	0	0	0	https://www.nature.com/articles/241465a0	0
Santa Barbara virus	0	0	0	0	0	0	0	NA
Bovine ephemeral fever virus	0	0	0	0	PMID: 4446299	0	0	PMID: 4446299
Itacaiunas virus	0	0	0	0	0	0	0	PMID: 16835701
Tibrogargan virus	0	0	0	0	PMID: 4095897	0	0	https://doi.org/10.1016/0378-1135(80)90029-2
Flanders virus	0	0	0	0	0	0	PMID: 14106044	PMID: 14106044
Wongabel virus	0	0	0	0	0	0	0	PMID: 18436275
Piry virus	PMID: 4095453	0	0	0	0	PMID: 4097557	0	0
Morreton virus	0	0	0	0	0	0	0	PMID: 3034087
Vesicular stomatitis virus	PMID: 12987386	0	0	0	PMID: 18275393	PMID: 18275393	0	PMID: 4295280

## Sheet: Table S3
Virus	Humans (in vivo or cell culture)	Non-human primate cells	Non-primate mammalian cells	Avian cells	Invertebrate cells	Other cells	Example of virus culturing reference
Sindbis virus	In vivo
Venezuelan equine encephalitis virus	In vivo
Pixuna virus		Vero	BHK-21	Chicken-embryonic cells			PMID: 28720756
Harbor porpoise alphavirus		Vero					PMID: 33075445
Caaingua virus					C6/36		PMID: 31237479
Rubella virus	In vivo
Rustrela virus
Hepatitis C virus	In vivo
Bat hepacivirus M
Porcine pestivirus	HEK and Huh-7 cells	Vero	Many				PMID: 24973239
Porcine epidemic diarrhea virus	Huh-7	Vero	PK15				PMID: 25787280
Bat coronavirus-512
Ferret coronavirus
NL63-related bat coronavirus
Bat coronavirus HKU10
HKU8-related coronavirus
Tylonycteris bat coronavirus HKU33
Alphacoronavirus YN2012
Severe acute respiratory syndrome coronavirus 2	In vivo
SARS-related coronavirus Rp3/2004
Bat Hp-betacoronavirus Zhejiang2013
Rousettus bat coronavirus HKU9
Middle East respiratory syndrome coronavirus	In vivo
Erinaceus hedgehog coronavirus HKU31
Porcine hemagglutinating encephalomyelitis virus			PK15				PMID: 7424292
Dromedary camel coronavirus HKU23	HRT-18G cells						PMID: 27164099
Influenza C virus	In vivo
Wellfleet Bay virus	A-549	LLC-MK2, RF/6A	CPAE, OK, Tb 1 Lu, Mv1 Lu	Muscovy duck embryonic fibroblasts			PMID: 25392223
Oz virus	In vivo
Sinu virus					C6/36		PMID: 27936462
Lassa virus	In vivo
Morogoro virus		Vero					PMID: 19961688
Lymphocytic choriomeningitis virus	In vivo
Lunk virus	A549						PMID: 35235462
Lujo virus	In vivo
Xapuri virus
Junin virus	In vivo
Aporé virus
Tamiami virus	A549	Vero	BHK-21				PMID: 33370288
Hantaan virus	In vivo
Oxbow virus
Sin Nombre virus	In vivo
Montano virus
Rockport virus
Nova virus		Vero					PMID: 26892544
Thottopalayam virus		Vero					PMID: 18214168
Leopards Hill virus		Vero					PMID: 25451856
Keterah virus
Thiafora virus		Vero					PMID: 26324724
Tamdy virus
Dera Ghazi Khan virus
Hughes virus		Vero, LLC-MK2					PMID: 14106042
Sabo virus
Shuni virus	In vivo
Manzanilla virus		Vero, LLC-MK2	BHK-21				PMID: 13793362
Ness Ziona virus		Vero					PMID: 30833612
Vinces virus		Vero					PMID: 6309029
Wolkberg virus		Vero			C6/36		PMID: 28488954
Calchaqui virus
Anhembi virus		Vero	BHK-21				PMID: 234206
South River virus		Vero					PMID: 22411100
Murrumbidgee virus
Triniti virus		Vero, LLC-MK2					PMID: 14106041
Rio Grande virus		Vero					PMID: 34578299
Viola virus		Vero					PMID: 29996902
Medjerda Valley virus		Vero					PMID: 26704069
Kismayo virus	Huh-7	Vero					PMID: 25339769
Dabie bandavirus	In vivo
Guertu virus	HEK, hepG2	Vero	DH82, BHK-21				PMID: 29802259
Borna disease virus 2
Parrot bornavirus 5				Primary duck embryo fibroblasts
Parrot bornavirus 1				CEC-32			PMID: 27100150
Zaire ebolavirus	In vivo
Lloviu virus	Many	Vero					PMID: 36068225
Mengla virus	Many	Many	Many				PMID: 30617348
Measles virus	In vivo
Nipah virus	In vivo
Cedar virus	HeLa	Vero	PaKi				PMID: 22879820
Mojiang virus	In vivo
Langya virus	In vivo
Porcine parainfluenza virus 1		LLC-MK2					PMID: 30593371
Caprine parainfluenza virus 3			MDBK				PMID: 25236986
J virus		Vero	L929				PMID: 24067956
Rabies virus	In vivo
Gannoruwa bat lyssavirus			N2A, BHK-21				PMID: 27434858
Lleida bat lyssavirus			BHK-21				PMID: 29745870
New Minto virus		Vero					PMID: 638895
Tupaia rhabdovirus			Tupaia baby fibroblasts				PMID: 15890917
Sunguru virus		Vero	BHK-21	DF-1			PMID: 24718834
Merida virus
Kumasi rhabdovirus	A549	Vero, MA-104					PMID: 25673701
Niakha virus			BHK-21		PP-9		PMID: 23773405
Pike fry rhabdovirus						Bluegill fry-2 (BF-2)
Santa Barbara virus
Bovine ephemeral fever virus		Vero	BHK-21				PMID: 820319
Itacaiunas virus					C6/36		PMID: 16835701
Tibrogargan virus	Many	Vero			C6/36		PMID: 31105663
Flanders virus		Vero					PMID: 3354200
Wongabel virus		Vero	BHK-21		C6/36		PMID: 25392228
Piry virus	In vivo
Morreton virus	Many	Vero					PMID: 36052732
Vesicular stomatitis virus	In vivo

## Sheet: Table S4
Viral family	Genus	Virus	%GFP positive HEK293 cells inoculated with VSV-based pseudotype	Infection with VSV-based pseudotype detected in HEK293 cells	Infection detected with lentiviral pseudotype in HEK293 cells	%GFP positive HUVEC cells inoculated with VSV-based pseudotype	Infection with VSV-based pseudotype detected in HUVEC cells
Togaviridae	Alphavirus	Sindbis virus	68.9869	1	1	0.0489554	0
Togaviridae	Alphavirus	Venezuelan equine encephalitis virus	74.4428	1	1	2.11222	1
Togaviridae	Alphavirus	Pixuna virus	70.4815	1	1	0.139236	1
Togaviridae	Alphavirus	Harbor porpoise alphavirus	65.9892	1	1	0.344245	1
Togaviridae	Alphavirus	Caaingua virus	0.266595	1	0	0	0
Matonaviridae	Rubivirus	Rubella virus	0	0	0	0	0
Matonaviridae	Rubivirus	Rustrela virus	0.129493	1	0	0	0
Flaviviridae	Hepacivirus	Hepatitis C virus	0	0	0	0	0
Flaviviridae	Hepacivirus	Bat hepacivirus M	0	0	0	0	0
Flaviviridae	Pestivirus	Porcine pestivirus	6.94043	1	1	0	0
Coronaviridae	Alphacoronavirus	Porcine epidemic diarrhea virus	0	0	0	0	0
Coronaviridae	Alphacoronavirus	Bat coronavirus-512	0	0	0	0	0
Coronaviridae	Alphacoronavirus	Ferret coronavirus	0	0	0	0	0
Coronaviridae	Alphacoronavirus	NL63-related bat coronavirus	0	0	0	0	0
Coronaviridae	Alphacoronavirus	Bat coronavirus HKU10	0	0	0	0	0
Coronaviridae	Alphacoronavirus	HKU8-related coronavirus	0	0	0	0	0
Coronaviridae	Alphacoronavirus	Tylonycteris bat coronavirus HKU33	0	0	0	0	0
Coronaviridae	Alphacoronavirus	Alphacoronavirus YN2012	0	0	0	0	0
Coronaviridae	Betacoronavirus	Severe acute respiratory syndrome coronavirus 2	0.443	1	1	0	0
Coronaviridae	Betacoronavirus	SARS-related coronavirus Rp3/2004	0	0	0	0	0
Coronaviridae	Betacoronavirus	Bat Hp-betacoronavirus Zhejiang2013	0	0	0	0	0
Coronaviridae	Betacoronavirus	Rousettus bat coronavirus HKU9	0	0	0	0	0
Coronaviridae	Betacoronavirus	Middle East respiratory syndrome coronavirus	0.989494	1	1	0.0350517	0
Coronaviridae	Betacoronavirus	Erinaceus hedgehog coronavirus HKU31	0	0	0	0	0
Coronaviridae	Betacoronavirus	Porcine hemagglutinating encephalomyelitis virus	0	0	0	0.0524168	1
Coronaviridae	Betacoronavirus	Dromedary camel coronavirus HKU23	0	0	0	0	0
Orthomyxoviridae	Gammainfluenzavirus	Influenza C virus	0.022551	0	0	0	0
Orthomyxoviridae	Quaranjavirus	Wellfleet Bay virus	69.8382	1	1	61.8178	1
Orthomyxoviridae	Thogotovirus	Oz virus	70.7302	1	1	56.3176	1
Orthomyxoviridae	Thogotovirus	Sinu virus	68.9016	1	1	44.9722	1
Arenaviridae	Mammarenavirus	Lassa virus	68.805	1	1	0.369503	1
Arenaviridae	Mammarenavirus	Morogoro virus	88.7124	1	1	0.179282	1
Arenaviridae	Mammarenavirus	Lymphocytic choriomeningitis virus	84.7743	1	1	0.397073	1
Arenaviridae	Mammarenavirus	Lunk virus	87.7447	1	1	1.75171	1
Arenaviridae	Mammarenavirus	Lujo virus	65.233	1	1	0.117258	1
Arenaviridae	Mammarenavirus	Xapuri virus	90.0733	1	1	2.16558	1
Arenaviridae	Mammarenavirus	Junin virus	66.2865	1	1	0.796766	1
Arenaviridae	Mammarenavirus	Aporé virus	49.4828	1	1	0.820144	1
Arenaviridae	Mammarenavirus	Tamiami virus	0.24631	1	0	0.0888705	1
Hantaviridae	Orthohantavirus	Hantaan virus	8.67907	1	1	0.430116	1
Hantaviridae	Orthohantavirus	Oxbow virus	2.07211	1	1	0	0
Hantaviridae	Orthohantavirus	Sin Nombre virus	67.2165	1	1	5.00611	1
Hantaviridae	Orthohantavirus	Montano virus	89.598	1	1	0.794011	1
Hantaviridae	Orthohantavirus	Rockport virus	19.0175	1	0	0.0318346	0
Hantaviridae	Mobatvirus	Nova virus	66.5805	1	1	1.79626	1
Hantaviridae	Thottimvirus	Thottopalayam virus	0	0	1	0.140557	1
Nairoviridae	Orthonairovirus	Leopards Hill virus	67.352	1	0	0.216793	1
Nairoviridae	Orthonairovirus	Keterah virus	10.5044	1	0	0.0219639	0
Nairoviridae	Orthonairovirus	Thiafora virus	0.562981	1	0	0	0
Nairoviridae	Orthonairovirus	Tamdy virus	0.719035	1	0	0	0
Nairoviridae	Orthonairovirus	Dera Ghazi Khan virus	0.0742115	1	0	0	0
Nairoviridae	Orthonairovirus	Hughes virus	12.9892	1	1	0.0421059	0
Peribunyaviridae	Orthobunyavirus	Sabo virus	67.0872	1	1	2.05193	1
Peribunyaviridae	Orthobunyavirus	Shuni virus	53.3597	1	1	0.107607	1
Peribunyaviridae	Orthobunyavirus	Manzanilla virus	4.27986	1	1	0	0
Peribunyaviridae	Orthobunyavirus	Ness Ziona virus	46.4953	1	0	0	0
Peribunyaviridae	Orthobunyavirus	Vinces virus	72.2783	1	1	0.199008	1
Peribunyaviridae	Orthobunyavirus	Wolkberg virus	23.8881	1	0	0.0831727	1
Peribunyaviridae	Orthobunyavirus	Calchaqui virus	0.124397	1	0	0	0
Peribunyaviridae	Orthobunyavirus	Anhembi virus	13.4258	1	0	0	0
Peribunyaviridae	Orthobunyavirus	South River virus	26.3924	1	1	0	0
Peribunyaviridae	Orthobunyavirus	Murrumbidgee virus	0.216466	1	0	0	0
Peribunyaviridae	Orthobunyavirus	Triniti virus	1.81689	1	1	0	0
Phenuiviridae	Phlebovirus	Rio Grande virus	4.65199	1	0	0	0
Phenuiviridae	Phlebovirus	Viola virus	1.83493	1	0	0	0
Phenuiviridae	Phlebovirus	Medjerda Valley virus	1.76968	1	0	0	0
Phenuiviridae	Bandavirus	Kismayo virus	0.804063	1	1	0	0
Phenuiviridae	Bandavirus	Dabie bandavirus	17.0421	1	0	0	0
Phenuiviridae	Bandavirus	Guertu virus	0	0	0	0	0
Bornaviridae	Orthobornavirus	Borna disease virus 2	0.886999	1	0	0	0
Bornaviridae	Orthobornavirus	Parrot bornavirus 5	7.7848	1	0	0	0
Bornaviridae	Orthobornavirus	Parrot bornavirus 1	4.57556	1	0	0	0
Filoviridae	Orthoebolavirus	Zaire ebolavirus	32.3835	1	1	0.869897	1
Filoviridae	Cuevavirus	Lloviu virus	3.95701	1	1	0	0
Filoviridae	Dianlovirus	Mengla virus	69.4476	1	1	39.7412	1
Paramyxoviridae	Morbillivirus	Measles virus	0	0	0	0	0
Paramyxoviridae	Henipavirus	Nipah virus	0.396999	1	1	0	0
Paramyxoviridae	Henipavirus	Cedar virus	3.8114	1	1	0.165513	1
Paramyxoviridae	Henipavirus	Mojiang virus	0	0	0	0	0
Paramyxoviridae	Henipavirus	Langya virus	0	0	0	0	0
Paramyxoviridae	Respirovirus	Porcine parainfluenza virus 1	0	0	0	0	0
Paramyxoviridae	Respirovirus	Caprine parainfluenza virus 3	1.0775	1	1	0.457011	1
Paramyxoviridae	Jeilongvirus	J virus	0	0	0	0	0
Rhabdoviridae	Lyssavirus	Rabies virus	70.995	1	1	57.9103	1
Rhabdoviridae	Lyssavirus	Gannoruwa bat lyssavirus	67.2068	1	1	1.89619	1
Rhabdoviridae	Lyssavirus	Lleida bat lyssavirus	78.9555	1	1	55.7756	1
Rhabdoviridae	Sawgrhavirus	New Minto virus	0	0	0	0	0
Rhabdoviridae	Tupavirus	Tupaia rhabdovirus	0	0	0	0	0
Rhabdoviridae	Sunrhavirus	Sunguru virus	3.17751	1	0	0	0
Rhabdoviridae	Merhavirus	Merida virus	0	0	0	0	0
Rhabdoviridae	Ledantevirus	Kumasi rhabdovirus	72.5593	1	1	30.3427	1
Rhabdoviridae	Sripuvirus	Niakha virus	2.59353	1	1	0.0544605	1
Rhabdoviridae	Sprivivirus	Pike fry rhabdovirus	0.068781	1	0	0	0
Rhabdoviridae	Arurhavirus	Santa Barbara virus	69.3852	1	1	32.6323	1
Rhabdoviridae	Ephemerovirus	Bovine ephemeral fever virus	68.7391	1	1	62.9245	1
Rhabdoviridae	Curiovirus	Itacaiunas virus	61.3677	1	1	0.358222	1
Rhabdoviridae	Tibrovirus	Tibrogargan virus	71.7441	1	1	66.2956	1
Rhabdoviridae	Hapavirus	Flanders virus	25.6664	1	1	0.0234186	0
Rhabdoviridae	Hapavirus	Wongabel virus	85.2148	1	1	0.739452	1
Rhabdoviridae	Vesiculovirus	Piry virus	72.0463	1	1	64.177	1
Rhabdoviridae	Vesiculovirus	Morreton virus	75.6967	1	1	53.3394	1
Rhabdoviridae	Vesiculovirus	Vesicular stomatitis virus	72.2336	1	1	5.01429	1

## Sheet: Table S5
Name	Tissue of origin	Neuroectoderm-derived	Age	Sex
BT-549	Breast	No	72	F
MCF7	Breast	No	69	F
MDA-MB-231	Breast	No	51	F
MDA-MB-468	Breast	No	31	F
T-47D	Breast	No	54	F
HCT-116	Colon	No	NA	M
HCT-15	Colon	No	NA	NA
HT29	Colon	No	44	F
SW-620	Colon	No	51	M
786-0	Kidney	No	58	M
A498	Kidney	No	52	F
ACHN	Kidney	No	22	M
CAKI-1	Kidney	No	49	M
RXF 393	Kidney	No	54	M
SN12C	Kidney	No	43	M
TK-10	Kidney	No	43	M
UO-31	Kidney	No	NA	F
A549	Lung	No	58	M
EKVX	Lung	No	NA	M
NCI-H226	Lung	No	NA	M
NCI-H23	Lung	No	NA	M
NCI-H460	Lung	No	NA	M
NCI-H522	Lung	No	NA	M
HOP-62	Lung	No	60	F
HOP-92	Lung	No	62	M
IGROV1	Ovary	No	47	F
ADR-RES	Ovary	No	NA	F
OVCAR-3	Ovary	No	60	F
OVCAR-4	Ovary	No	42	F
OVCAR-5	Ovary	No	67	F
OVCAR-8	Ovary	No	64	F
SK-OV-3	Ovary	No	64	F
DU-145	Prostate	No	69	M
PC-3	Prostate	No	62	M
K562	Myeloid	No	53	F
MOLT-4	Myeloid	No	19	M
CCRF-CEM	Myeloid	No	4	F
SF-268	CNS	Yes	24	F
SF-295	CNS	Yes	67	F
SF-539	CNS	Yes	34	F
SNB-19	CNS	Yes	47	M
SNB-75	CNS	Yes	NA	F
U251	CNS	Yes	75	M
M14	Melanocytes	Yes	NA	NA
MALME-3M	Melanocytes	Yes	43	M
MDA-MB-435	Melanocytes	Yes	31	F
SK-MEL-2	Melanocytes	Yes	60	M
SK-MEL-28	Melanocytes	Yes	51	M
SK-MEL-5	Melanocytes	Yes	24	F
UACC-257	Melanocytes	Yes	NA	NA
UACC-62	Melanocytes	Yes	NA	NA

## Sheet: Table S6
Viral family	Genus	Virus	Cell	%GFP positive cells	%GFP positive cells in empty plasmid control	Infection yes/no	log2(R+1)
Togaviridae	Alphavirus	Sindbis virus	BT-549	25.0383	0.00139821	1	4.25887
Togaviridae	Alphavirus	Sindbis virus	MCF7	31.5657	0.000684898	1	4.62853
Togaviridae	Alphavirus	Sindbis virus	MDA-MB-231	33.2872	0.00945319	1	4.72946
Togaviridae	Alphavirus	Sindbis virus	MDA-MB-468	7.9672	0	1	2.61234
Togaviridae	Alphavirus	Sindbis virus	T-47D	31.1359	0.00498632	1	4.60768
Togaviridae	Alphavirus	Sindbis virus	HCT-116	50.2688	0	1	5.52353
Togaviridae	Alphavirus	Sindbis virus	HCT-15	27.3414	0.00116455	1	4.41723
Togaviridae	Alphavirus	Sindbis virus	HT29	31.9739	0.00152678	1	4.67256
Togaviridae	Alphavirus	Sindbis virus	SW-620	49.6157	0	1	5.49159
Togaviridae	Alphavirus	Sindbis virus	786-0	29.1731	0	1	4.53339
Togaviridae	Alphavirus	Sindbis virus	A498	68.8485	0.00257659	1	6.29212
Togaviridae	Alphavirus	Sindbis virus	ACHN	44.0634	0.00498773	1	5.26618
Togaviridae	Alphavirus	Sindbis virus	CAKI-1	39.2969	0.000549912	1	5.04832
Togaviridae	Alphavirus	Sindbis virus	RXF 393	29.5533	0	1	4.52472
Togaviridae	Alphavirus	Sindbis virus	SN12C	37.9736	0	1	4.9988
Togaviridae	Alphavirus	Sindbis virus	TK-10	64.2857	0	1	6.07647
Togaviridae	Alphavirus	Sindbis virus	UO-31	49.8051	0.00942804	1	5.49013
Togaviridae	Alphavirus	Sindbis virus	A549	59.9038	0.00349189	1	5.8968
Togaviridae	Alphavirus	Sindbis virus	EKVX	17.4402	0.0307652	1	3.75535
Togaviridae	Alphavirus	Sindbis virus	NCI-H226	24.8845	0	0	4.29919
Togaviridae	Alphavirus	Sindbis virus	NCI-H23	26.5097	0.000920446	1	4.36742
Togaviridae	Alphavirus	Sindbis virus	NCI-H460	10.5146	0	1	3.01659
Togaviridae	Alphavirus	Sindbis virus	NCI-H522	42.6028	0.0011064	1	5.1731
Togaviridae	Alphavirus	Sindbis virus	HOP-62	18.4715	0.000509231	1	3.85181
Togaviridae	Alphavirus	Sindbis virus	HOP-92	12.2777	0	1	3.19446
Togaviridae	Alphavirus	Sindbis virus	IGROV1	46.9712	0.0485051	1	5.37539
Togaviridae	Alphavirus	Sindbis virus	ADR-RES	42.3123	0.000504063	1	5.16556
Togaviridae	Alphavirus	Sindbis virus	OVCAR-3	27.2937	0	1	4.39262
Togaviridae	Alphavirus	Sindbis virus	OVCAR-4	28.4483	0.00300578	1	4.45908
Togaviridae	Alphavirus	Sindbis virus	OVCAR-5	19.775	0.0623143	1	3.87427
Togaviridae	Alphavirus	Sindbis virus	OVCAR-8	43.7759	0	1	5.24307
Togaviridae	Alphavirus	Sindbis virus	SK-OV-3	78.9456	0	1	6.65821
Togaviridae	Alphavirus	Sindbis virus	DU-145	6.34177	0	1	2.31911
Togaviridae	Alphavirus	Sindbis virus	PC-3	36.3807	0	1	4.87965
Togaviridae	Alphavirus	Sindbis virus	K562	8.48759	0.000582548	1	2.84437
Togaviridae	Alphavirus	Sindbis virus	MOLT-4	0	0.00877258	0	0
Togaviridae	Alphavirus	Sindbis virus	CCRF-CEM	0.0113698	0	0	0
Togaviridae	Alphavirus	Sindbis virus	SF-268	19.8901	0.00110216	1	3.89482
Togaviridae	Alphavirus	Sindbis virus	SF-295	36.0662	0	1	4.88584
Togaviridae	Alphavirus	Sindbis virus	SF-539	73.4156	0.0156911	1	6.42552
Togaviridae	Alphavirus	Sindbis virus	SNB-19	73.9159	0	1	6.45472
Togaviridae	Alphavirus	Sindbis virus	SNB-75	18.5164	0	1	3.83256
Togaviridae	Alphavirus	Sindbis virus	U251	58.4945	0.000593913	1	5.83641
Togaviridae	Alphavirus	Sindbis virus	M14	49.9362	0	1	5.49587
Togaviridae	Alphavirus	Sindbis virus	MALME-3M	29.9569	0	1	4.53796
Togaviridae	Alphavirus	Sindbis virus	MDA-MB-435	51.5762	0	1	5.55662
Togaviridae	Alphavirus	Sindbis virus	SK-MEL-2	44.4145	0.00532108	1	5.26171
Togaviridae	Alphavirus	Sindbis virus	SK-MEL-28	61.2381	0.00801145	1	5.95144
Togaviridae	Alphavirus	Sindbis virus	SK-MEL-5	64.4156	0	1	6.10053
Togaviridae	Alphavirus	Sindbis virus	UACC-257	45.6237	0.123797	1	5.35
Togaviridae	Alphavirus	Sindbis virus	UACC-62	68.4278	0.00246567	1	6.26899
Togaviridae	Alphavirus	Venezuelan equine encephalitis virus	BT-549	28.0535	0.000519807	1	3.98468
Togaviridae	Alphavirus	Venezuelan equine encephalitis virus	MCF7	35.6269	0.000684898	1	4.3874
Togaviridae	Alphavirus	Venezuelan equine encephalitis virus	MDA-MB-231	34.5508	0.0358417	1	4.36898
Togaviridae	Alphavirus	Venezuelan equine encephalitis virus	MDA-MB-468	9.05423	0	1	2.39776
Togaviridae	Alphavirus	Venezuelan equine encephalitis virus	T-47D	60.5138	0	1	5.42651
Togaviridae	Alphavirus	Venezuelan equine encephalitis virus	HCT-116	39.5132	0.00124331	1	4.56915
Togaviridae	Alphavirus	Venezuelan equine encephalitis virus	HCT-15	35.9504	0	1	4.40451
Togaviridae	Alphavirus	Venezuelan equine encephalitis virus	HT29	27.9308	0.000735531	1	3.98333
Togaviridae	Alphavirus	Venezuelan equine encephalitis virus	SW-620	30.5255	0	1	4.12387
Togaviridae	Alphavirus	Venezuelan equine encephalitis virus	786-0	40.5939	0.0197336	1	4.61518
Togaviridae	Alphavirus	Venezuelan equine encephalitis virus	A498	46.2597	0	1	4.85523
Togaviridae	Alphavirus	Venezuelan equine encephalitis virus	ACHN	70.3817	0.00498773	1	5.82878
Togaviridae	Alphavirus	Venezuelan equine encephalitis virus	CAKI-1	52.4266	0.0180152	1	5.1116
Togaviridae	Alphavirus	Venezuelan equine encephalitis virus	RXF 393	37.2008	0.00111673	1	4.4711
Togaviridae	Alphavirus	Venezuelan equine encephalitis virus	SN12C	13.8445	0.00815589	1	2.94472
Togaviridae	Alphavirus	Venezuelan equine encephalitis virus	TK-10	80.3657	0.00373932	1	6.25603
Togaviridae	Alphavirus	Venezuelan equine encephalitis virus	UO-31	35.0958	0.161882	1	4.36565
Togaviridae	Alphavirus	Venezuelan equine encephalitis virus	A549	59.2717	0.00050864	1	5.3715
Togaviridae	Alphavirus	Venezuelan equine encephalitis virus	EKVX	10.1714	0.00342872	1	2.54339
Togaviridae	Alphavirus	Venezuelan equine encephalitis virus	NCI-H226	52.0193	0.0127878	1	5.09077
Togaviridae	Alphavirus	Venezuelan equine encephalitis virus	NCI-H23	34.484	0.00077311	1	4.32831
Togaviridae	Alphavirus	Venezuelan equine encephalitis virus	NCI-H460	9.64208	0	1	2.48139
Togaviridae	Alphavirus	Venezuelan equine encephalitis virus	NCI-H522	37.8385	0	1	4.48778
Togaviridae	Alphavirus	Venezuelan equine encephalitis virus	HOP-62	22.3277	0.00398568	1	3.6278
Togaviridae	Alphavirus	Venezuelan equine encephalitis virus	HOP-92	17.1888	0	1	3.24924
Togaviridae	Alphavirus	Venezuelan equine encephalitis virus	IGROV1	56.8042	0.0525531	1	5.3072
Togaviridae	Alphavirus	Venezuelan equine encephalitis virus	ADR-RES	29.3739	0	1	4.05691
Togaviridae	Alphavirus	Venezuelan equine encephalitis virus	OVCAR-3	31.3344	0.00428269	1	4.16854
Togaviridae	Alphavirus	Venezuelan equine encephalitis virus	OVCAR-4	32.2945	0.00345086	1	4.21961
Togaviridae	Alphavirus	Venezuelan equine encephalitis virus	OVCAR-5	3.3183	0.0159589	1	1.33154
Togaviridae	Alphavirus	Venezuelan equine encephalitis virus	OVCAR-8	48.3816	0	1	4.94835
Togaviridae	Alphavirus	Venezuelan equine encephalitis virus	SK-OV-3	86.4857	0	1	6.52119
Togaviridae	Alphavirus	Venezuelan equine encephalitis virus	DU-145	8.99191	0	1	2.39664
Togaviridae	Alphavirus	Venezuelan equine encephalitis virus	PC-3	23.3861	0	1	3.71435
Togaviridae	Alphavirus	Venezuelan equine encephalitis virus	K562	6.13189	0.000582548	1	1.94463
Togaviridae	Alphavirus	Venezuelan equine encephalitis virus	MOLT-4	0.0035847	0.00877258	0	0
Togaviridae	Alphavirus	Venezuelan equine encephalitis virus	CCRF-CEM	0	0	0	0
Togaviridae	Alphavirus	Venezuelan equine encephalitis virus	SF-268	20.9	0	1	3.53732
Togaviridae	Alphavirus	Venezuelan equine encephalitis virus	SF-295	18.5466	0	1	3.35361
Togaviridae	Alphavirus	Venezuelan equine encephalitis virus	SF-539	44.777	0.00392096	1	4.80908
Togaviridae	Alphavirus	Venezuelan equine encephalitis virus	SNB-19	87.336	0	1	6.5611
Togaviridae	Alphavirus	Venezuelan equine encephalitis virus	SNB-75	46.1677	0	1	4.87537
Togaviridae	Alphavirus	Venezuelan equine encephalitis virus	U251	56.8265	0.000593913	1	5.28919
Togaviridae	Alphavirus	Venezuelan equine encephalitis virus	M14	34.6616	0	1	4.33694
Togaviridae	Alphavirus	Venezuelan equine encephalitis virus	MALME-3M	50.4057	0	1	5.03653
Togaviridae	Alphavirus	Venezuelan equine encephalitis virus	MDA-MB-435	46.139	0.00136923	1	4.86028
Togaviridae	Alphavirus	Venezuelan equine encephalitis virus	SK-MEL-2	47.8846	0.0151079	1	4.93073
Togaviridae	Alphavirus	Venezuelan equine encephalitis virus	SK-MEL-28	47.6201	0.00351307	1	4.91945
Togaviridae	Alphavirus	Venezuelan equine encephalitis virus	SK-MEL-5	53.1015	0	1	5.14761
Togaviridae	Alphavirus	Venezuelan equine encephalitis virus	UACC-257	19.0137	0.281268	1	3.39422
Togaviridae	Alphavirus	Venezuelan equine encephalitis virus	UACC-62	47.3368	0	1	4.90725
Togaviridae	Alphavirus	Pixuna virus	BT-549	52.9803	0.0087145	1	4.83706
Togaviridae	Alphavirus	Pixuna virus	MCF7	60.3868	0.027174	1	5.11898
Togaviridae	Alphavirus	Pixuna virus	MDA-MB-231	40.9683	0.0380651	1	4.32918
Togaviridae	Alphavirus	Pixuna virus	MDA-MB-468	42.6613	0	1	4.45286
Togaviridae	Alphavirus	Pixuna virus	T-47D	91.921	0	1	6.53508
Togaviridae	Alphavirus	Pixuna virus	HCT-116	49.4052	0	1	4.68778
Togaviridae	Alphavirus	Pixuna virus	HCT-15	51.6417	0.000480369	1	4.78264
Togaviridae	Alphavirus	Pixuna virus	HT29	60.5874	0.00795381	1	5.12222
Togaviridae	Alphavirus	Pixuna virus	SW-620	56.053	0.00300331	1	4.95055
Togaviridae	Alphavirus	Pixuna virus	786-0	56.1881	0.00096074	1	4.95166
Togaviridae	Alphavirus	Pixuna virus	A498	71.0771	0	1	5.52795
Togaviridae	Alphavirus	Pixuna virus	ACHN	72.4097	0	1	5.58344
Togaviridae	Alphavirus	Pixuna virus	CAKI-1	57.5002	0.00106044	1	5.05521
Togaviridae	Alphavirus	Pixuna virus	RXF 393	44.9121	0.00444981	1	4.50718
Togaviridae	Alphavirus	Pixuna virus	SN12C	42.0735	0	1	4.37629
Togaviridae	Alphavirus	Pixuna virus	TK-10	91.3258	0	1	6.48411
Togaviridae	Alphavirus	Pixuna virus	UO-31	52.6454	0.20506	1	4.8165
Togaviridae	Alphavirus	Pixuna virus	A549	64.0088	0	1	5.25267
Togaviridae	Alphavirus	Pixuna virus	EKVX	11.1231	0.00146944	1	2.39939
Togaviridae	Alphavirus	Pixuna virus	NCI-H226	53.1946	0	1	4.83524
Togaviridae	Alphavirus	Pixuna virus	NCI-H23	45.0954	0	1	4.50871
Togaviridae	Alphavirus	Pixuna virus	NCI-H460	29.9912	0.000508628	1	3.80974
Togaviridae	Alphavirus	Pixuna virus	NCI-H522	56.9896	0	1	4.98275
Togaviridae	Alphavirus	Pixuna virus	HOP-62	50.1343	0	1	4.71437
Togaviridae	Alphavirus	Pixuna virus	HOP-92	26.1908	0	1	3.58717
Togaviridae	Alphavirus	Pixuna virus	IGROV1	40.7041	0.0397292	1	4.3425
Togaviridae	Alphavirus	Pixuna virus	ADR-RES	58.3536	0	1	5.03586
Togaviridae	Alphavirus	Pixuna virus	OVCAR-3	32.7413	0	1	3.9376
Togaviridae	Alphavirus	Pixuna virus	OVCAR-4	50.3254	0.000905974	1	4.72431
Togaviridae	Alphavirus	Pixuna virus	OVCAR-5	7.4075	0.0250213	1	1.96395
Togaviridae	Alphavirus	Pixuna virus	OVCAR-8	55.4475	0	1	4.92618
Togaviridae	Alphavirus	Pixuna virus	SK-OV-3	81.4477	0.000673627	1	6.00191
Togaviridae	Alphavirus	Pixuna virus	DU-145	6.94128	0.000466225	1	1.85899
Togaviridae	Alphavirus	Pixuna virus	PC-3	50.9344	0	1	4.74598
Togaviridae	Alphavirus	Pixuna virus	K562	38.5708	0.000582548	1	4.22186
Togaviridae	Alphavirus	Pixuna virus	MOLT-4	0.0406095	0.00877258	0	0
Togaviridae	Alphavirus	Pixuna virus	CCRF-CEM	0.00966559	0	0	0
Togaviridae	Alphavirus	Pixuna virus	SF-268	38.593	0	1	4.23454
Togaviridae	Alphavirus	Pixuna virus	SF-295	58.7439	0	1	5.05573
Togaviridae	Alphavirus	Pixuna virus	SF-539	66.7502	0	1	5.36398
Togaviridae	Alphavirus	Pixuna virus	SNB-19	79.2164	0.0061233	1	5.89256
Togaviridae	Alphavirus	Pixuna virus	SNB-75	38.4841	0	1	4.21616
Togaviridae	Alphavirus	Pixuna virus	U251	68.2452	0	1	5.41537
Togaviridae	Alphavirus	Pixuna virus	M14	52.3583	0.000851368	1	4.80716
Togaviridae	Alphavirus	Pixuna virus	MALME-3M	53.6071	0.0011869	1	4.85345
Togaviridae	Alphavirus	Pixuna virus	MDA-MB-435	75.095	0	1	5.70957
Togaviridae	Alphavirus	Pixuna virus	SK-MEL-2	62.6805	0.0930387	1	5.24788
Togaviridae	Alphavirus	Pixuna virus	SK-MEL-28	81.7922	0	1	5.98866
Togaviridae	Alphavirus	Pixuna virus	SK-MEL-5	85.9611	0	1	6.17939
Togaviridae	Alphavirus	Pixuna virus	UACC-257	91.4293	0.356514	1	6.50302
Togaviridae	Alphavirus	Pixuna virus	UACC-62	84.9247	0	1	6.12595
Togaviridae	Alphavirus	Harbor porpoise alphavirus	BT-549	45.5846	0	1	4.62294
Togaviridae	Alphavirus	Harbor porpoise alphavirus	MCF7	57.3222	0	1	5.11662
Togaviridae	Alphavirus	Harbor porpoise alphavirus	MDA-MB-231	69.6927	0.227875	1	5.59218
Togaviridae	Alphavirus	Harbor porpoise alphavirus	MDA-MB-468	6.2198	0	1	1.78783
Togaviridae	Alphavirus	Harbor porpoise alphavirus	T-47D	49.2709	0	1	4.783
Togaviridae	Alphavirus	Harbor porpoise alphavirus	HCT-116	52.3444	0	1	4.92345
Togaviridae	Alphavirus	Harbor porpoise alphavirus	HCT-15	8.37458	0.00248982	1	2.13767
Togaviridae	Alphavirus	Harbor porpoise alphavirus	HT29	40.8028	0.00195735	1	4.44481
Togaviridae	Alphavirus	Harbor porpoise alphavirus	SW-620	58.0851	0.00239384	1	5.13916
Togaviridae	Alphavirus	Harbor porpoise alphavirus	786-0	45.7706	0.00124331	1	4.679
Togaviridae	Alphavirus	Harbor porpoise alphavirus	A498	60.395	0.00208377	1	5.2451
Togaviridae	Alphavirus	Harbor porpoise alphavirus	ACHN	81.1719	0.0787679	1	6.12106
Togaviridae	Alphavirus	Harbor porpoise alphavirus	CAKI-1	75.4374	0.413195	1	5.80923
Togaviridae	Alphavirus	Harbor porpoise alphavirus	RXF 393	22.5352	0.0239379	1	3.40984
Togaviridae	Alphavirus	Harbor porpoise alphavirus	SN12C	46.2156	0	1	4.64609
Togaviridae	Alphavirus	Harbor porpoise alphavirus	TK-10	70.0514	0	1	5.5918
Togaviridae	Alphavirus	Harbor porpoise alphavirus	UO-31	42.5295	0.87533	1	4.6339
Togaviridae	Alphavirus	Harbor porpoise alphavirus	A549	71.2959	0	1	5.64865
Togaviridae	Alphavirus	Harbor porpoise alphavirus	EKVX	20.1273	0.0769218	1	3.3034
Togaviridae	Alphavirus	Harbor porpoise alphavirus	NCI-H226	25.5946	0	1	3.62471
Togaviridae	Alphavirus	Harbor porpoise alphavirus	NCI-H23	54.9712	0.0245733	1	5.02084
Togaviridae	Alphavirus	Harbor porpoise alphavirus	NCI-H460	5.96601	0	1	1.78372
Togaviridae	Alphavirus	Harbor porpoise alphavirus	NCI-H522	27.9261	0	1	3.82128
Togaviridae	Alphavirus	Harbor porpoise alphavirus	HOP-62	59.4313	0	1	5.19402
Togaviridae	Alphavirus	Harbor porpoise alphavirus	HOP-92	10.8435	0	1	2.42882
Togaviridae	Alphavirus	Harbor porpoise alphavirus	IGROV1	42.429	0.0744045	1	4.53618
Togaviridae	Alphavirus	Harbor porpoise alphavirus	ADR-RES	40.2021	0.00264351	1	4.40228
Togaviridae	Alphavirus	Harbor porpoise alphavirus	OVCAR-3	58.9895	0.000625999	1	5.16603
Togaviridae	Alphavirus	Harbor porpoise alphavirus	OVCAR-4	29.766	0.00421986	1	3.89013
Togaviridae	Alphavirus	Harbor porpoise alphavirus	OVCAR-5	7.30908	0.0634889	1	1.98033
Togaviridae	Alphavirus	Harbor porpoise alphavirus	OVCAR-8	36.9384	0.00237366	1	4.27897
Togaviridae	Alphavirus	Harbor porpoise alphavirus	SK-OV-3	90.5353	0.00564802	1	6.55115
Togaviridae	Alphavirus	Harbor porpoise alphavirus	DU-145	36.582	0.000591586	1	4.24001
Togaviridae	Alphavirus	Harbor porpoise alphavirus	PC-3	62.4504	0	1	5.3066
Togaviridae	Alphavirus	Harbor porpoise alphavirus	K562	25.4312	0.000582548	1	3.63582
Togaviridae	Alphavirus	Harbor porpoise alphavirus	MOLT-4	0.40081	0.00877258	0	0.20463
Togaviridae	Alphavirus	Harbor porpoise alphavirus	CCRF-CEM	0.0294557	0	0	0
Togaviridae	Alphavirus	Harbor porpoise alphavirus	SF-268	28.2425	0	1	3.8082
Togaviridae	Alphavirus	Harbor porpoise alphavirus	SF-295	65.7246	0	1	5.42157
Togaviridae	Alphavirus	Harbor porpoise alphavirus	SF-539	69.6481	0	1	5.59981
Togaviridae	Alphavirus	Harbor porpoise alphavirus	SNB-19	91.8163	0	1	6.60747
Togaviridae	Alphavirus	Harbor porpoise alphavirus	SNB-75	29.202	0.000500405	1	3.84332
Togaviridae	Alphavirus	Harbor porpoise alphavirus	U251	84.7397	0	1	6.22933
Togaviridae	Alphavirus	Harbor porpoise alphavirus	M14	27.4711	0.424244	1	3.72387
Togaviridae	Alphavirus	Harbor porpoise alphavirus	MALME-3M	29.0218	0.00111564	1	3.81779
Togaviridae	Alphavirus	Harbor porpoise alphavirus	MDA-MB-435	70.7751	0	1	5.63516
Togaviridae	Alphavirus	Harbor porpoise alphavirus	SK-MEL-2	36.477	0.00141236	1	4.24384
Togaviridae	Alphavirus	Harbor porpoise alphavirus	SK-MEL-28	77.0665	0	1	5.88015
Togaviridae	Alphavirus	Harbor porpoise alphavirus	SK-MEL-5	31.3915	0.0103465	1	3.94598
Togaviridae	Alphavirus	Harbor porpoise alphavirus	UACC-257	2.67592	0.166274	0	0.989072
Togaviridae	Alphavirus	Harbor porpoise alphavirus	UACC-62	56.5825	0	1	5.06881
Togaviridae	Alphavirus	Caaingua virus	BT-549	0.016409	0	0	0
Togaviridae	Alphavirus	Caaingua virus	MCF7	0.0157196	0	0	0
Togaviridae	Alphavirus	Caaingua virus	MDA-MB-231	0.0995063	0.227875	0	0
Togaviridae	Alphavirus	Caaingua virus	MDA-MB-468	0.0246736	0	0	0
Togaviridae	Alphavirus	Caaingua virus	T-47D	0.0255558	0	0	0
Togaviridae	Alphavirus	Caaingua virus	HCT-116	0.0799394	0	0	2.41519
Togaviridae	Alphavirus	Caaingua virus	HCT-15	0.00993155	0.00248982	0	0
Togaviridae	Alphavirus	Caaingua virus	HT29	0.0479584	0.00195735	0	1.98888
Togaviridae	Alphavirus	Caaingua virus	SW-620	0.0567264	0.00239384	0	1.93382
Togaviridae	Alphavirus	Caaingua virus	786-0	0.0184236	0.00124331	0	0
Togaviridae	Alphavirus	Caaingua virus	A498	0.0336697	0.00208377	0	1.86966
Togaviridae	Alphavirus	Caaingua virus	ACHN	1.17241	0.0787679	1	6.65821
Togaviridae	Alphavirus	Caaingua virus	CAKI-1	0.00263669	0.413195	0	0
Togaviridae	Alphavirus	Caaingua virus	RXF 393	0.0264796	0.0239379	0	0
Togaviridae	Alphavirus	Caaingua virus	SN12C	0.00143982	0	0	0
Togaviridae	Alphavirus	Caaingua virus	TK-10	0.282847	0	1	4.62886
Togaviridae	Alphavirus	Caaingua virus	UO-31	0	0.87533	0	0
Togaviridae	Alphavirus	Caaingua virus	A549	0.215858	0	1	4.27222
Togaviridae	Alphavirus	Caaingua virus	EKVX	0.00147508	0.0769218	0	0
Togaviridae	Alphavirus	Caaingua virus	NCI-H226	0.0127569	0	0	0
Togaviridae	Alphavirus	Caaingua virus	NCI-H23	0.0548613	0.0245733	0	1.90505
Togaviridae	Alphavirus	Caaingua virus	NCI-H460	0.00661219	0	0	0
Togaviridae	Alphavirus	Caaingua virus	NCI-H522	0.00697947	0	0	0
Togaviridae	Alphavirus	Caaingua virus	HOP-62	0.00624442	0	0	0
Togaviridae	Alphavirus	Caaingua virus	HOP-92	0.00564878	0	0	0
Togaviridae	Alphavirus	Caaingua virus	IGROV1	0.337219	0.0744045	0	4.19249
Togaviridae	Alphavirus	Caaingua virus	ADR-RES	0.00713181	0.00264351	0	0
Togaviridae	Alphavirus	Caaingua virus	OVCAR-3	0.463958	0.000625999	1	5.33081
Togaviridae	Alphavirus	Caaingua virus	OVCAR-4	0.00798599	0.00421986	0	0
Togaviridae	Alphavirus	Caaingua virus	OVCAR-5	0	0.0634889	0	0
Togaviridae	Alphavirus	Caaingua virus	OVCAR-8	0.0340859	0.00237366	0	1.60985
Togaviridae	Alphavirus	Caaingua virus	SK-OV-3	0.105864	0.00564802	0	2.9761
Togaviridae	Alphavirus	Caaingua virus	DU-145	0.164597	0.000591586	1	3.94815
Togaviridae	Alphavirus	Caaingua virus	PC-3	0.0283135	0	0	0
Togaviridae	Alphavirus	Caaingua virus	K562	0.051117	0.000582548	0	1.99119
Togaviridae	Alphavirus	Caaingua virus	MOLT-4	0	0.00877258	0	0
Togaviridae	Alphavirus	Caaingua virus	CCRF-CEM	0	0	0	0
Togaviridae	Alphavirus	Caaingua virus	SF-268	0.00175194	0	0	0
Togaviridae	Alphavirus	Caaingua virus	SF-295	0.116601	0	1	3.43087
Togaviridae	Alphavirus	Caaingua virus	SF-539	0.0255868	0	0	1.59314
Togaviridae	Alphavirus	Caaingua virus	SNB-19	0.528151	0	1	5.52518
Togaviridae	Alphavirus	Caaingua virus	SNB-75	0.0234231	0.000500405	0	0
Togaviridae	Alphavirus	Caaingua virus	U251	0.297766	0	1	4.68036
Togaviridae	Alphavirus	Caaingua virus	M14	0.00474837	0.424244	0	0
Togaviridae	Alphavirus	Caaingua virus	MALME-3M	0	0.00111564	0	0
Togaviridae	Alphavirus	Caaingua virus	MDA-MB-435	0.0816932	0	1	3.01031
Togaviridae	Alphavirus	Caaingua virus	SK-MEL-2	0.00640124	0.00141236	0	0
Togaviridae	Alphavirus	Caaingua virus	SK-MEL-28	0.0298092	0	0	0
Togaviridae	Alphavirus	Caaingua virus	SK-MEL-5	0.0492078	0.0103465	0	0
Togaviridae	Alphavirus	Caaingua virus	UACC-257	0.101653	0.166274	0	0
Togaviridae	Alphavirus	Caaingua virus	UACC-62	0.00788454	0	0	0
Matonaviridae	Rubivirus	Rubella virus	BT-549	0.00834817	0.00153437	0	0
Matonaviridae	Rubivirus	Rubella virus	MCF7	0.00117969	0	0	0
Matonaviridae	Rubivirus	Rubella virus	MDA-MB-231	0.0101535	0.0113701	0	0
Matonaviridae	Rubivirus	Rubella virus	MDA-MB-468	0	0	0	0
Matonaviridae	Rubivirus	Rubella virus	T-47D	0.011635	0.00498632	0	0
Matonaviridae	Rubivirus	Rubella virus	HCT-116	0.00689471	0	0	0
Matonaviridae	Rubivirus	Rubella virus	HCT-15	0.00135454	0.00116455	0	0
Matonaviridae	Rubivirus	Rubella virus	HT29	0.0060475	0.00220641	0	0
Matonaviridae	Rubivirus	Rubella virus	SW-620	0.00686139	0	0	0
Matonaviridae	Rubivirus	Rubella virus	786-0	0.255415	0	1	4.61753
Matonaviridae	Rubivirus	Rubella virus	A498	0.022446	0.00257659	0	0
Matonaviridae	Rubivirus	Rubella virus	ACHN	0.0950221	0.00346228	1	3.33736
Matonaviridae	Rubivirus	Rubella virus	CAKI-1	0.0686637	0.00399847	0	1.81485
Matonaviridae	Rubivirus	Rubella virus	RXF 393	0.0157204	0	0	0
Matonaviridae	Rubivirus	Rubella virus	SN12C	0.0102032	0	0	0
Matonaviridae	Rubivirus	Rubella virus	TK-10	0.00591531	0.00251538	0	0
Matonaviridae	Rubivirus	Rubella virus	UO-31	0	0.0539019	0	0
Matonaviridae	Rubivirus	Rubella virus	A549	0.622881	0.00298325	1	6.05599
Matonaviridae	Rubivirus	Rubella virus	EKVX	0.00734706	0.0621832	0	0
Matonaviridae	Rubivirus	Rubella virus	NCI-H226	0	0	0	0
Matonaviridae	Rubivirus	Rubella virus	NCI-H23	0.00592648	0.00398244	0	0
Matonaviridae	Rubivirus	Rubella virus	NCI-H460	0.00361714	0.00245837	0	0
Matonaviridae	Rubivirus	Rubella virus	NCI-H522	0	0.0011064	0	0
Matonaviridae	Rubivirus	Rubella virus	HOP-62	0.0283253	0.000509231	0	0
Matonaviridae	Rubivirus	Rubella virus	HOP-92	0	0.00739177	0	0
Matonaviridae	Rubivirus	Rubella virus	IGROV1	0.0247153	0.067042	0	0
Matonaviridae	Rubivirus	Rubella virus	ADR-RES	0.028299	0.000504063	0	0
Matonaviridae	Rubivirus	Rubella virus	OVCAR-3	0.00428831	0.0111941	0	0
Matonaviridae	Rubivirus	Rubella virus	OVCAR-4	0	0.0079574	0	0
Matonaviridae	Rubivirus	Rubella virus	OVCAR-5	0.00950456	0.074096	0	0
Matonaviridae	Rubivirus	Rubella virus	OVCAR-8	0.00593438	0.00164027	0	0
Matonaviridae	Rubivirus	Rubella virus	SK-OV-3	0.15963	0	1	4.25443
Matonaviridae	Rubivirus	Rubella virus	DU-145	0.00212497	0.000906511	0	0
Matonaviridae	Rubivirus	Rubella virus	PC-3	0.0176326	0	0	0
Matonaviridae	Rubivirus	Rubella virus	K562	0	0.000582548	0	0
Matonaviridae	Rubivirus	Rubella virus	MOLT-4	0	0	0	0
Matonaviridae	Rubivirus	Rubella virus	CCRF-CEM	0.00851947	0	0	0
Matonaviridae	Rubivirus	Rubella virus	SF-268	0.00251406	0.00166813	0	0
Matonaviridae	Rubivirus	Rubella virus	SF-295	0.0470784	0	0	2.54174
Matonaviridae	Rubivirus	Rubella virus	SF-539	0.00857645	0.0143132	0	0
Matonaviridae	Rubivirus	Rubella virus	SNB-19	1.06728	0	1	6.2972
Matonaviridae	Rubivirus	Rubella virus	SNB-75	0.0252261	0	0	0
Matonaviridae	Rubivirus	Rubella virus	U251	0.082654	0	0	3.25472
Matonaviridae	Rubivirus	Rubella virus	M14	0.00126681	0	0	0
Matonaviridae	Rubivirus	Rubella virus	MALME-3M	0.00978686	0.00055888	0	0
Matonaviridae	Rubivirus	Rubella virus	MDA-MB-435	0.00438085	0.00244112	0	0
Matonaviridae	Rubivirus	Rubella virus	SK-MEL-2	0.00273981	0	0	0
Matonaviridae	Rubivirus	Rubella virus	SK-MEL-28	0	0.0071239	0	0
Matonaviridae	Rubivirus	Rubella virus	SK-MEL-5	0.00872275	0.00498597	0	0
Matonaviridae	Rubivirus	Rubella virus	UACC-257	0.0729279	0.0131754	0	2.90113
Matonaviridae	Rubivirus	Rubella virus	UACC-62	0	0.00246567	0	0
Matonaviridae	Rubivirus	Rustrela virus	BT-549	0	0	0	0
Matonaviridae	Rubivirus	Rustrela virus	MCF7	0.0454206	0	0	1.44919
Matonaviridae	Rubivirus	Rustrela virus	MDA-MB-231	0.0047676	0.227875	0	0
Matonaviridae	Rubivirus	Rustrela virus	MDA-MB-468	0	0	0	0
Matonaviridae	Rubivirus	Rustrela virus	T-47D	0.0385222	0	0	0
Matonaviridae	Rubivirus	Rustrela virus	HCT-116	0.000536885	0	0	0
Matonaviridae	Rubivirus	Rustrela virus	HCT-15	0	0.00248982	0	0
Matonaviridae	Rubivirus	Rustrela virus	HT29	0.0108801	0.00195735	0	0
Matonaviridae	Rubivirus	Rustrela virus	SW-620	0.326742	0.00239384	0	4.34347
Matonaviridae	Rubivirus	Rustrela virus	786-0	0	0.00124331	0	0
Matonaviridae	Rubivirus	Rustrela virus	A498	0	0.00208377	0	0
Matonaviridae	Rubivirus	Rustrela virus	ACHN	0	0.0787679	0	0
Matonaviridae	Rubivirus	Rustrela virus	CAKI-1	0	0.413195	0	0
Matonaviridae	Rubivirus	Rustrela virus	RXF 393	0.0281238	0.0239379	0	0
Matonaviridae	Rubivirus	Rustrela virus	SN12C	0.000479769	0	0	0
Matonaviridae	Rubivirus	Rustrela virus	TK-10	0	0	0	0
Matonaviridae	Rubivirus	Rustrela virus	UO-31	0	0.87533	0	0
Matonaviridae	Rubivirus	Rustrela virus	A549	0.365081	0	1	4.94543
Matonaviridae	Rubivirus	Rustrela virus	EKVX	0.00108813	0.0769218	0	0
Matonaviridae	Rubivirus	Rustrela virus	NCI-H226	0.0112989	0	0	0
Matonaviridae	Rubivirus	Rustrela virus	NCI-H23	0.00641245	0.0245733	0	0
Matonaviridae	Rubivirus	Rustrela virus	NCI-H460	0	0	0	0
Matonaviridae	Rubivirus	Rustrela virus	NCI-H522	0	0	0	0
Matonaviridae	Rubivirus	Rustrela virus	HOP-62	0	0	0	0
Matonaviridae	Rubivirus	Rustrela virus	HOP-92	0.0381756	0	0	1.64466
Matonaviridae	Rubivirus	Rustrela virus	IGROV1	0	0.0744045	0	0
Matonaviridae	Rubivirus	Rustrela virus	ADR-RES	0.00291425	0.00264351	0	0
Matonaviridae	Rubivirus	Rustrela virus	OVCAR-3	0.00440826	0.000625999	0	0
Matonaviridae	Rubivirus	Rustrela virus	OVCAR-4	0	0.00421986	0	0
Matonaviridae	Rubivirus	Rustrela virus	OVCAR-5	0.0939274	0.0634889	0	0
Matonaviridae	Rubivirus	Rustrela virus	OVCAR-8	0	0.00237366	0	0
Matonaviridae	Rubivirus	Rustrela virus	SK-OV-3	0.079585	0.00564802	0	2.00039
Matonaviridae	Rubivirus	Rustrela virus	DU-145	0	0.000591586	0	0
Matonaviridae	Rubivirus	Rustrela virus	PC-3	0	0	0	0
Matonaviridae	Rubivirus	Rustrela virus	K562	0	0.000582548	0	0
Matonaviridae	Rubivirus	Rustrela virus	MOLT-4	0	0	0	0
Matonaviridae	Rubivirus	Rustrela virus	CCRF-CEM	0	0	0	0
Matonaviridae	Rubivirus	Rustrela virus	SF-268	0	0	0	0
Matonaviridae	Rubivirus	Rustrela virus	SF-295	0.00453994	0	0	0
Matonaviridae	Rubivirus	Rustrela virus	SF-539	0	0	0	0
Matonaviridae	Rubivirus	Rustrela virus	SNB-19	1.26035	0	1	6.65821
Matonaviridae	Rubivirus	Rustrela virus	SNB-75	0	0.000500405	0	0
Matonaviridae	Rubivirus	Rustrela virus	U251	0.0961938	0	1	3.03804
Matonaviridae	Rubivirus	Rustrela virus	M14	0	0.424244	0	0
Matonaviridae	Rubivirus	Rustrela virus	MALME-3M	0	0.00111564	0	0
Matonaviridae	Rubivirus	Rustrela virus	MDA-MB-435	0	0	0	0
Matonaviridae	Rubivirus	Rustrela virus	SK-MEL-2	0.00818608	0.00141236	0	0
Matonaviridae	Rubivirus	Rustrela virus	SK-MEL-28	0	0	0	0
Matonaviridae	Rubivirus	Rustrela virus	SK-MEL-5	0	0.0103465	0	0
Matonaviridae	Rubivirus	Rustrela virus	UACC-257	0.0398615	0.166274	0	0
Matonaviridae	Rubivirus	Rustrela virus	UACC-62	0	0	0	0
Flaviviridae	Hepacivirus	Hepatitis C virus	BT-549	0.13722	0.000655967	0	1.93481
Flaviviridae	Hepacivirus	Hepatitis C virus	MCF7	0.0923421	0	1	1.62095
Flaviviridae	Hepacivirus	Hepatitis C virus	MDA-MB-231	0	0.0186922	0	0
Flaviviridae	Hepacivirus	Hepatitis C virus	MDA-MB-468	0	0	0	0
Flaviviridae	Hepacivirus	Hepatitis C virus	T-47D	1.71614	0	1	5.34363
Flaviviridae	Hepacivirus	Hepatitis C virus	HCT-116	0.00508627	0	0	0
Flaviviridae	Hepacivirus	Hepatitis C virus	HCT-15	0.0335571	0.297113	0	0.788819
Flaviviridae	Hepacivirus	Hepatitis C virus	HT29	0	0.00329013	0	0
Flaviviridae	Hepacivirus	Hepatitis C virus	SW-620	0.136968	0	1	2.03577
Flaviviridae	Hepacivirus	Hepatitis C virus	786-0	0	0.00115855	0	0
Flaviviridae	Hepacivirus	Hepatitis C virus	A498	0.0209391	0.00220801	0	0
Flaviviridae	Hepacivirus	Hepatitis C virus	ACHN	0.188747	0.00346228	1	2.40242
Flaviviridae	Hepacivirus	Hepatitis C virus	CAKI-1	0.00952877	0.00344856	0	0
Flaviviridae	Hepacivirus	Hepatitis C virus	RXF 393	0.0214084	0.00805701	0	0
Flaviviridae	Hepacivirus	Hepatitis C virus	SN12C	0.071125	0	0	1.19641
Flaviviridae	Hepacivirus	Hepatitis C virus	TK-10	0.0377269	0.00613496	0	0.726942
Flaviviridae	Hepacivirus	Hepatitis C virus	UO-31	0	0.0754356	0	0
Flaviviridae	Hepacivirus	Hepatitis C virus	A549	4.33748	0.00330607	1	6.65821
Flaviviridae	Hepacivirus	Hepatitis C virus	EKVX	1.78189	0.0970822	1	5.37868
Flaviviridae	Hepacivirus	Hepatitis C virus	NCI-H226	0.00622244	0	0	0
Flaviviridae	Hepacivirus	Hepatitis C virus	NCI-H23	1.68482	0.00343555	1	5.30824
Flaviviridae	Hepacivirus	Hepatitis C virus	NCI-H460	0.0105399	0.00245837	0	0
Flaviviridae	Hepacivirus	Hepatitis C virus	NCI-H522	0.0684749	0.00107764	0	1.21676
Flaviviridae	Hepacivirus	Hepatitis C virus	HOP-62	0	0	0	0
Flaviviridae	Hepacivirus	Hepatitis C virus	HOP-92	0	0.00739177	0	0
Flaviviridae	Hepacivirus	Hepatitis C virus	IGROV1	1.97347	0.116581	1	5.50198
Flaviviridae	Hepacivirus	Hepatitis C virus	ADR-RES	0.272917	0.00246621	1	2.85291
Flaviviridae	Hepacivirus	Hepatitis C virus	OVCAR-3	0.0772394	0.020404	0	1.36315
Flaviviridae	Hepacivirus	Hepatitis C virus	OVCAR-4	0.023847	0.00718594	0	0
Flaviviridae	Hepacivirus	Hepatitis C virus	OVCAR-5	0	0.0275522	0	0
Flaviviridae	Hepacivirus	Hepatitis C virus	OVCAR-8	0.242187	0.00164027	1	2.6829
Flaviviridae	Hepacivirus	Hepatitis C virus	SK-OV-3	0.0736245	0.000372947	1	1.41538
Flaviviridae	Hepacivirus	Hepatitis C virus	DU-145	0.000504174	0.00355867	0	0
Flaviviridae	Hepacivirus	Hepatitis C virus	PC-3	0.0263073	0	0	0
Flaviviridae	Hepacivirus	Hepatitis C virus	K562	0.06788	0.000582548	0	1.37633
Flaviviridae	Hepacivirus	Hepatitis C virus	MOLT-4	0	0	0	0
Flaviviridae	Hepacivirus	Hepatitis C virus	CCRF-CEM	0.0183583	0	0	0
Flaviviridae	Hepacivirus	Hepatitis C virus	SF-268	0.0190446	0.000565964	0	0
Flaviviridae	Hepacivirus	Hepatitis C virus	SF-295	0	0	0	0
Flaviviridae	Hepacivirus	Hepatitis C virus	SF-539	0	0.00121741	0	0
Flaviviridae	Hepacivirus	Hepatitis C virus	SNB-19	0.0063861	0	0	0
Flaviviridae	Hepacivirus	Hepatitis C virus	SNB-75	0	0	0	0
Flaviviridae	Hepacivirus	Hepatitis C virus	U251	0	0	0	0
Flaviviridae	Hepacivirus	Hepatitis C virus	M14	0	0	0	0
Flaviviridae	Hepacivirus	Hepatitis C virus	MALME-3M	0.0100382	0.00055888	0	0
Flaviviridae	Hepacivirus	Hepatitis C virus	MDA-MB-435	0.00688814	0.00244112	0	0
Flaviviridae	Hepacivirus	Hepatitis C virus	SK-MEL-2	0	0	0	0
Flaviviridae	Hepacivirus	Hepatitis C virus	SK-MEL-28	0	0.00150798	0	0
Flaviviridae	Hepacivirus	Hepatitis C virus	SK-MEL-5	0.00618735	0.0083821	0	0
Flaviviridae	Hepacivirus	Hepatitis C virus	UACC-257	0.0393307	0.0402814	0	0.864372
Flaviviridae	Hepacivirus	Hepatitis C virus	UACC-62	0.0047464	0	0	0
Flaviviridae	Hepacivirus	Bat hepacivirus M	BT-549	0.000932115	0.00521341	0	0
Flaviviridae	Hepacivirus	Bat hepacivirus M	MCF7	0	0.000721233	0	0
Flaviviridae	Hepacivirus	Bat hepacivirus M	MDA-MB-231	0	0.0101125	0	0
Flaviviridae	Hepacivirus	Bat hepacivirus M	MDA-MB-468	0	0	0	0
Flaviviridae	Hepacivirus	Bat hepacivirus M	T-47D	2.09818	0.00454437	1	6.65821
Flaviviridae	Hepacivirus	Bat hepacivirus M	HCT-116	0	0.00491694	0	0
Flaviviridae	Hepacivirus	Bat hepacivirus M	HCT-15	0.00113119	0.000621677	0	0
Flaviviridae	Hepacivirus	Bat hepacivirus M	HT29	0	0	0	0
Flaviviridae	Hepacivirus	Bat hepacivirus M	SW-620	0.0200562	0.000613251	0	0
Flaviviridae	Hepacivirus	Bat hepacivirus M	786-0	0	0	0	0
Flaviviridae	Hepacivirus	Bat hepacivirus M	A498	0	0	0	0
Flaviviridae	Hepacivirus	Bat hepacivirus M	ACHN	0.0014986	0	0	0
Flaviviridae	Hepacivirus	Bat hepacivirus M	CAKI-1	0.00159451	0	0	0
Flaviviridae	Hepacivirus	Bat hepacivirus M	RXF 393	0	0.00375833	0	0
Flaviviridae	Hepacivirus	Bat hepacivirus M	SN12C	0	0.00128424	0	0
Flaviviridae	Hepacivirus	Bat hepacivirus M	TK-10	0	0.000847732	0	0
Flaviviridae	Hepacivirus	Bat hepacivirus M	UO-31	0	0.12344	0	0
Flaviviridae	Hepacivirus	Bat hepacivirus M	A549	0.0038446	0	0	0
Flaviviridae	Hepacivirus	Bat hepacivirus M	EKVX	0	0.00209248	0	0
Flaviviridae	Hepacivirus	Bat hepacivirus M	NCI-H226	0	0.0054312	0	0
Flaviviridae	Hepacivirus	Bat hepacivirus M	NCI-H23	0.00173453	0	0	0
Flaviviridae	Hepacivirus	Bat hepacivirus M	NCI-H460	0	0.00091788	0	0
Flaviviridae	Hepacivirus	Bat hepacivirus M	NCI-H522	0	0.00230171	0	0
Flaviviridae	Hepacivirus	Bat hepacivirus M	HOP-62	0	0	0	0
Flaviviridae	Hepacivirus	Bat hepacivirus M	HOP-92	0	0.0153492	0	0
Flaviviridae	Hepacivirus	Bat hepacivirus M	IGROV1	0	0.0438136	0	0
Flaviviridae	Hepacivirus	Bat hepacivirus M	ADR-RES	0	0	0	0
Flaviviridae	Hepacivirus	Bat hepacivirus M	OVCAR-3	0.0034793	0.00609731	0	0
Flaviviridae	Hepacivirus	Bat hepacivirus M	OVCAR-4	0	0.0143138	0	0
Flaviviridae	Hepacivirus	Bat hepacivirus M	OVCAR-5	0	0.0273081	0	0
Flaviviridae	Hepacivirus	Bat hepacivirus M	OVCAR-8	0	0.00076294	0	0
Flaviviridae	Hepacivirus	Bat hepacivirus M	SK-OV-3	0	0	0	0
Flaviviridae	Hepacivirus	Bat hepacivirus M	DU-145	0	0	0	0
Flaviviridae	Hepacivirus	Bat hepacivirus M	PC-3	0	0.000395598	0	0
Flaviviridae	Hepacivirus	Bat hepacivirus M	K562	0	0.000582548	0	0
Flaviviridae	Hepacivirus	Bat hepacivirus M	MOLT-4	0	0	0	0
Flaviviridae	Hepacivirus	Bat hepacivirus M	CCRF-CEM	0	0	0	0
Flaviviridae	Hepacivirus	Bat hepacivirus M	SF-268	0.00189376	0	0	0
Flaviviridae	Hepacivirus	Bat hepacivirus M	SF-295	0	0	0	0
Flaviviridae	Hepacivirus	Bat hepacivirus M	SF-539	0	0	0	0
Flaviviridae	Hepacivirus	Bat hepacivirus M	SNB-19	0	0	0	0
Flaviviridae	Hepacivirus	Bat hepacivirus M	SNB-75	0.00589305	0	0	0
Flaviviridae	Hepacivirus	Bat hepacivirus M	U251	0	0	0	0
Flaviviridae	Hepacivirus	Bat hepacivirus M	M14	0	0	0	0
Flaviviridae	Hepacivirus	Bat hepacivirus M	MALME-3M	0	0	0	0
Flaviviridae	Hepacivirus	Bat hepacivirus M	MDA-MB-435	0.0011619	0.00155319	0	0
Flaviviridae	Hepacivirus	Bat hepacivirus M	SK-MEL-2	0	0.011879	0	0
Flaviviridae	Hepacivirus	Bat hepacivirus M	SK-MEL-28	0	0	0	0
Flaviviridae	Hepacivirus	Bat hepacivirus M	SK-MEL-5	0.00495866	0.00600822	0	0
Flaviviridae	Hepacivirus	Bat hepacivirus M	UACC-257	0.0602529	0.589888	0	0
Flaviviridae	Hepacivirus	Bat hepacivirus M	UACC-62	0	0	0	0
Flaviviridae	Pestivirus	Porcine pestivirus	BT-549	0.531207	0.00499255	1	1.99869
Flaviviridae	Pestivirus	Porcine pestivirus	MCF7	17.4398	0.000454728	1	6.65821
Flaviviridae	Pestivirus	Porcine pestivirus	MDA-MB-231	0.061459	0.00426682	0	0.325213
Flaviviridae	Pestivirus	Porcine pestivirus	MDA-MB-468	0.0878153	0.00156002	0	0.552171
Flaviviridae	Pestivirus	Porcine pestivirus	T-47D	7.3873	0.00636358	1	5.4156
Flaviviridae	Pestivirus	Porcine pestivirus	HCT-116	1.03771	0.00780568	1	2.76055
Flaviviridae	Pestivirus	Porcine pestivirus	HCT-15	0.342447	0	1	1.48888
Flaviviridae	Pestivirus	Porcine pestivirus	HT29	1.74256	0	1	3.51652
Flaviviridae	Pestivirus	Porcine pestivirus	SW-620	3.04845	0	1	4.15281
Flaviviridae	Pestivirus	Porcine pestivirus	786-0	0	0	0	0
Flaviviridae	Pestivirus	Porcine pestivirus	A498	0.0447182	0.003231	0	0
Flaviviridae	Pestivirus	Porcine pestivirus	ACHN	0.0035113	0	0	0
Flaviviridae	Pestivirus	Porcine pestivirus	CAKI-1	0.0240641	0	0	0
Flaviviridae	Pestivirus	Porcine pestivirus	RXF 393	0.0857085	0.00375833	0	0.334782
Flaviviridae	Pestivirus	Porcine pestivirus	SN12C	0	0	0	0
Flaviviridae	Pestivirus	Porcine pestivirus	TK-10	0.0126033	0.000847732	0	0
Flaviviridae	Pestivirus	Porcine pestivirus	UO-31	0.00409727	0.00217581	0	0
Flaviviridae	Pestivirus	Porcine pestivirus	A549	3.12299	0.00457831	1	4.16835
Flaviviridae	Pestivirus	Porcine pestivirus	EKVX	0.429353	0.000839565	1	1.66216
Flaviviridae	Pestivirus	Porcine pestivirus	NCI-H226	0.18566	0.0087101	0	1.05798
Flaviviridae	Pestivirus	Porcine pestivirus	NCI-H23	3.49857	0.0046914	1	4.39008
Flaviviridae	Pestivirus	Porcine pestivirus	NCI-H460	0	0.00091788	0	0
Flaviviridae	Pestivirus	Porcine pestivirus	NCI-H522	11.0937	0.00307835	1	6.06289
Flaviviridae	Pestivirus	Porcine pestivirus	HOP-62	0.0589748	0.000367494	0	0.229284
Flaviviridae	Pestivirus	Porcine pestivirus	HOP-92	0	0.0153492	0	0
Flaviviridae	Pestivirus	Porcine pestivirus	IGROV1	0	0.0342294	0	0
Flaviviridae	Pestivirus	Porcine pestivirus	ADR-RES	0	0	0	0
Flaviviridae	Pestivirus	Porcine pestivirus	OVCAR-3	1.06125	0.00552854	1	2.75341
Flaviviridae	Pestivirus	Porcine pestivirus	OVCAR-4	0.0470014	0.00987327	0	0.251879
Flaviviridae	Pestivirus	Porcine pestivirus	OVCAR-5	0.000408568	0.0621405	0	0
Flaviviridae	Pestivirus	Porcine pestivirus	OVCAR-8	0.0296134	0.00076294	0	0.153037
Flaviviridae	Pestivirus	Porcine pestivirus	SK-OV-3	0.046906	0.000396871	0	0.187297
Flaviviridae	Pestivirus	Porcine pestivirus	DU-145	0.0055534	0	0	0
Flaviviridae	Pestivirus	Porcine pestivirus	PC-3	3.53857	0	1	4.25606
Flaviviridae	Pestivirus	Porcine pestivirus	K562	0.00313062	0.000582548	0	0
Flaviviridae	Pestivirus	Porcine pestivirus	MOLT-4	0.00273593	0	0	0
Flaviviridae	Pestivirus	Porcine pestivirus	CCRF-CEM	0	0	0	0
Flaviviridae	Pestivirus	Porcine pestivirus	SF-268	0.00794109	0	0	0
Flaviviridae	Pestivirus	Porcine pestivirus	SF-295	0.00868809	0.00351476	0	0
Flaviviridae	Pestivirus	Porcine pestivirus	SF-539	0.0201049	0	0	0
Flaviviridae	Pestivirus	Porcine pestivirus	SNB-19	0.198873	0	0	1.01488
Flaviviridae	Pestivirus	Porcine pestivirus	SNB-75	0.0186894	0	0	0
Flaviviridae	Pestivirus	Porcine pestivirus	U251	0.154258	0	0	0.91507
Flaviviridae	Pestivirus	Porcine pestivirus	M14	0	0	0	0
Flaviviridae	Pestivirus	Porcine pestivirus	MALME-3M	0.00396914	0	0	0
Flaviviridae	Pestivirus	Porcine pestivirus	MDA-MB-435	0.00307493	0.00155319	0	0
Flaviviridae	Pestivirus	Porcine pestivirus	SK-MEL-2	0.0489718	0	0	0.177724
Flaviviridae	Pestivirus	Porcine pestivirus	SK-MEL-28	0	0	0	0
Flaviviridae	Pestivirus	Porcine pestivirus	SK-MEL-5	0	0.0939352	0	0
Flaviviridae	Pestivirus	Porcine pestivirus	UACC-257	0.00100672	1.32473	0	0
Flaviviridae	Pestivirus	Porcine pestivirus	UACC-62	0	0	0	0
Coronaviridae	Betacoronavirus	Severe acute respiratory syndrome coronavirus 2	BT-549	0	0.0181407	0	0
Coronaviridae	Betacoronavirus	Severe acute respiratory syndrome coronavirus 2	MCF7	0.0639238	0.00156008	0	0.169
Coronaviridae	Betacoronavirus	Severe acute respiratory syndrome coronavirus 2	MDA-MB-231	0	0.0317745	0	0
Coronaviridae	Betacoronavirus	Severe acute respiratory syndrome coronavirus 2	MDA-MB-468	0.00435892	0.000582513	0	0
Coronaviridae	Betacoronavirus	Severe acute respiratory syndrome coronavirus 2	T-47D	0.000465272	0	0	0
Coronaviridae	Betacoronavirus	Severe acute respiratory syndrome coronavirus 2	HCT-116	0.000734563	0.000423974	0	0
Coronaviridae	Betacoronavirus	Severe acute respiratory syndrome coronavirus 2	HCT-15	0.00779055	0.00555644	0	0
Coronaviridae	Betacoronavirus	Severe acute respiratory syndrome coronavirus 2	HT29	0.00205861	0.00860015	0	0
Coronaviridae	Betacoronavirus	Severe acute respiratory syndrome coronavirus 2	SW-620	0.00130609	0.0126048	0	0
Coronaviridae	Betacoronavirus	Severe acute respiratory syndrome coronavirus 2	786-0	0.0493804	0.00504456	0	0.104966
Coronaviridae	Betacoronavirus	Severe acute respiratory syndrome coronavirus 2	A498	0.0293576	0.00693361	0	0
Coronaviridae	Betacoronavirus	Severe acute respiratory syndrome coronavirus 2	ACHN	0.105061	0.00100029	0	0.276135
Coronaviridae	Betacoronavirus	Severe acute respiratory syndrome coronavirus 2	CAKI-1	0	0.138851	0	0
Coronaviridae	Betacoronavirus	Severe acute respiratory syndrome coronavirus 2	RXF 393	0.0038543	0.00223821	0	0
Coronaviridae	Betacoronavirus	Severe acute respiratory syndrome coronavirus 2	SN12C	0.001467	0.00783881	0	0
Coronaviridae	Betacoronavirus	Severe acute respiratory syndrome coronavirus 2	TK-10	0	0.00957955	0	0
Coronaviridae	Betacoronavirus	Severe acute respiratory syndrome coronavirus 2	UO-31	0	0.0198288	0	0
Coronaviridae	Betacoronavirus	Severe acute respiratory syndrome coronavirus 2	A549	0.0125701	0.0120112	0	0
Coronaviridae	Betacoronavirus	Severe acute respiratory syndrome coronavirus 2	EKVX	0	0.0995666	0	0
Coronaviridae	Betacoronavirus	Severe acute respiratory syndrome coronavirus 2	NCI-H226	0.00340836	0.0107398	0	0
Coronaviridae	Betacoronavirus	Severe acute respiratory syndrome coronavirus 2	NCI-H23	0.00913563	0.0304252	0	0
Coronaviridae	Betacoronavirus	Severe acute respiratory syndrome coronavirus 2	NCI-H460	0.0159613	0.00248977	0	0
Coronaviridae	Betacoronavirus	Severe acute respiratory syndrome coronavirus 2	NCI-H522	0.000770935	0.00220191	0	0
Coronaviridae	Betacoronavirus	Severe acute respiratory syndrome coronavirus 2	HOP-62	0.0128388	0.00144114	0	0
Coronaviridae	Betacoronavirus	Severe acute respiratory syndrome coronavirus 2	HOP-92	0.00771106	0.000830559	0	0
Coronaviridae	Betacoronavirus	Severe acute respiratory syndrome coronavirus 2	IGROV1	39.8807	0.0646584	1	6.65821
Coronaviridae	Betacoronavirus	Severe acute respiratory syndrome coronavirus 2	ADR-RES	0	0	0	0
Coronaviridae	Betacoronavirus	Severe acute respiratory syndrome coronavirus 2	OVCAR-3	0.0895507	0.0946021	0	0
Coronaviridae	Betacoronavirus	Severe acute respiratory syndrome coronavirus 2	OVCAR-4	0	0.00475137	0	0
Coronaviridae	Betacoronavirus	Severe acute respiratory syndrome coronavirus 2	OVCAR-5	0.0178485	0.0200203	0	0
Coronaviridae	Betacoronavirus	Severe acute respiratory syndrome coronavirus 2	OVCAR-8	0.000480473	0.00264392	0	0
Coronaviridae	Betacoronavirus	Severe acute respiratory syndrome coronavirus 2	SK-OV-3	0.00266778	0.0281084	0	0
Coronaviridae	Betacoronavirus	Severe acute respiratory syndrome coronavirus 2	DU-145	0.00613755	0.0142668	0	0
Coronaviridae	Betacoronavirus	Severe acute respiratory syndrome coronavirus 2	PC-3	0.00365725	0.00461023	0	0
Coronaviridae	Betacoronavirus	Severe acute respiratory syndrome coronavirus 2	K562	0	0.000582548	0	0
Coronaviridae	Betacoronavirus	Severe acute respiratory syndrome coronavirus 2	MOLT-4	0	0	0	0
Coronaviridae	Betacoronavirus	Severe acute respiratory syndrome coronavirus 2	CCRF-CEM	0.0786996	0	0	0.225189
Coronaviridae	Betacoronavirus	Severe acute respiratory syndrome coronavirus 2	SF-268	0.427748	0.0251848	0	0.871394
Coronaviridae	Betacoronavirus	Severe acute respiratory syndrome coronavirus 2	SF-295	0.00105981	0	0	0
Coronaviridae	Betacoronavirus	Severe acute respiratory syndrome coronavirus 2	SF-539	0.00385413	0.0414643	0	0
Coronaviridae	Betacoronavirus	Severe acute respiratory syndrome coronavirus 2	SNB-19	0	0.0121813	0	0
Coronaviridae	Betacoronavirus	Severe acute respiratory syndrome coronavirus 2	SNB-75	0.0690309	0.0230308	0	0.120806
Coronaviridae	Betacoronavirus	Severe acute respiratory syndrome coronavirus 2	U251	0	0.00271614	0	0
Coronaviridae	Betacoronavirus	Severe acute respiratory syndrome coronavirus 2	M14	0	0.0031152	0	0
Coronaviridae	Betacoronavirus	Severe acute respiratory syndrome coronavirus 2	MALME-3M	0	0	0	0
Coronaviridae	Betacoronavirus	Severe acute respiratory syndrome coronavirus 2	MDA-MB-435	0.0148362	0	0	0
Coronaviridae	Betacoronavirus	Severe acute respiratory syndrome coronavirus 2	SK-MEL-2	0.00232818	0	0	0
Coronaviridae	Betacoronavirus	Severe acute respiratory syndrome coronavirus 2	SK-MEL-28	0.000458715	0	0	0
Coronaviridae	Betacoronavirus	Severe acute respiratory syndrome coronavirus 2	SK-MEL-5	0	0.0221619	0	0
Coronaviridae	Betacoronavirus	Severe acute respiratory syndrome coronavirus 2	UACC-257	0	1.10133	0	0
Coronaviridae	Betacoronavirus	Severe acute respiratory syndrome coronavirus 2	UACC-62	0	0.00948664	0	0
Coronaviridae	Betacoronavirus	Middle East respiratory syndrome coronavirus	BT-549	1.7031	0.000367803	1	1.23108
Coronaviridae	Betacoronavirus	Middle East respiratory syndrome coronavirus	MCF7	0.326911	0	0	0.333668
Coronaviridae	Betacoronavirus	Middle East respiratory syndrome coronavirus	MDA-MB-231	0.187424	0.120537	0	0
Coronaviridae	Betacoronavirus	Middle East respiratory syndrome coronavirus	MDA-MB-468	0.605948	0.000392432	0	0.574791
Coronaviridae	Betacoronavirus	Middle East respiratory syndrome coronavirus	T-47D	0.00846688	0.00518161	0	0
Coronaviridae	Betacoronavirus	Middle East respiratory syndrome coronavirus	HCT-116	2.35508	0.00333498	1	1.53918
Coronaviridae	Betacoronavirus	Middle East respiratory syndrome coronavirus	HCT-15	3.37173	0.00204855	1	1.88482
Coronaviridae	Betacoronavirus	Middle East respiratory syndrome coronavirus	HT29	6.24361	0.00275455	1	2.62196
Coronaviridae	Betacoronavirus	Middle East respiratory syndrome coronavirus	SW-620	0.396394	0.00212477	0	0.38926
Coronaviridae	Betacoronavirus	Middle East respiratory syndrome coronavirus	786-0	20.4666	0	1	4.25678
Coronaviridae	Betacoronavirus	Middle East respiratory syndrome coronavirus	A498	63.6384	0.00312841	1	6.3863
Coronaviridae	Betacoronavirus	Middle East respiratory syndrome coronavirus	ACHN	51.9841	0.029234	1	5.89575
Coronaviridae	Betacoronavirus	Middle East respiratory syndrome coronavirus	CAKI-1	17.8092	0.00704552	1	4.06362
Coronaviridae	Betacoronavirus	Middle East respiratory syndrome coronavirus	RXF 393	13.2752	0.0314768	1	3.68952
Coronaviridae	Betacoronavirus	Middle East respiratory syndrome coronavirus	SN12C	5.50174	0	1	2.42967
Coronaviridae	Betacoronavirus	Middle East respiratory syndrome coronavirus	TK-10	16.5663	0.00497325	1	3.96899
Coronaviridae	Betacoronavirus	Middle East respiratory syndrome coronavirus	UO-31	0.676101	0.653583	0	0
Coronaviridae	Betacoronavirus	Middle East respiratory syndrome coronavirus	A549	0.129975	0.00546098	0	0.143124
Coronaviridae	Betacoronavirus	Middle East respiratory syndrome coronavirus	EKVX	0.0614978	0.00109604	0	0.03766
Coronaviridae	Betacoronavirus	Middle East respiratory syndrome coronavirus	NCI-H226	1.51523	0	0	1.18391
Coronaviridae	Betacoronavirus	Middle East respiratory syndrome coronavirus	NCI-H23	0.544933	0.0305377	0	0.516667
Coronaviridae	Betacoronavirus	Middle East respiratory syndrome coronavirus	NCI-H460	2.81217	0.00703693	1	1.70217
Coronaviridae	Betacoronavirus	Middle East respiratory syndrome coronavirus	NCI-H522	0.0882757	0.00434291	0	0.0789089
Coronaviridae	Betacoronavirus	Middle East respiratory syndrome coronavirus	HOP-62	0.299819	0	0	0.302441
Coronaviridae	Betacoronavirus	Middle East respiratory syndrome coronavirus	HOP-92	11.5229	0.0862257	1	3.43787
Coronaviridae	Betacoronavirus	Middle East respiratory syndrome coronavirus	IGROV1	70.3452	0.059584	1	6.61919
Coronaviridae	Betacoronavirus	Middle East respiratory syndrome coronavirus	ADR-RES	0.000819455	0	0	0
Coronaviridae	Betacoronavirus	Middle East respiratory syndrome coronavirus	OVCAR-3	0.390906	0.000631157	0	0.394994
Coronaviridae	Betacoronavirus	Middle East respiratory syndrome coronavirus	OVCAR-4	0.242681	0.00666349	0	0.260545
Coronaviridae	Betacoronavirus	Middle East respiratory syndrome coronavirus	OVCAR-5	0.664413	0.00384809	0	0.61516
Coronaviridae	Betacoronavirus	Middle East respiratory syndrome coronavirus	OVCAR-8	0.223946	0.00460594	0	0.199767
Coronaviridae	Betacoronavirus	Middle East respiratory syndrome coronavirus	SK-OV-3	9.51984	0.00506137	1	3.17372
Coronaviridae	Betacoronavirus	Middle East respiratory syndrome coronavirus	DU-145	1.50252	0	0	1.19796
Coronaviridae	Betacoronavirus	Middle East respiratory syndrome coronavirus	PC-3	42.7504	0.000988996	1	5.51127
Coronaviridae	Betacoronavirus	Middle East respiratory syndrome coronavirus	K562	0.0135194	0.000582548	0	0
Coronaviridae	Betacoronavirus	Middle East respiratory syndrome coronavirus	MOLT-4	0.0680567	0	0	0.0549398
Coronaviridae	Betacoronavirus	Middle East respiratory syndrome coronavirus	CCRF-CEM	0.00856264	0	0	0
Coronaviridae	Betacoronavirus	Middle East respiratory syndrome coronavirus	SF-268	0.0417772	0.00192296	0	0
Coronaviridae	Betacoronavirus	Middle East respiratory syndrome coronavirus	SF-295	0.911492	0	0	0.790768
Coronaviridae	Betacoronavirus	Middle East respiratory syndrome coronavirus	SF-539	1.15399	0.00143095	0	0.951512
Coronaviridae	Betacoronavirus	Middle East respiratory syndrome coronavirus	SNB-19	0.0314218	0.0142133	0	0
Coronaviridae	Betacoronavirus	Middle East respiratory syndrome coronavirus	SNB-75	0.437715	0.000689959	0	0.419407
Coronaviridae	Betacoronavirus	Middle East respiratory syndrome coronavirus	U251	0.0109357	0.00316652	0	0
Coronaviridae	Betacoronavirus	Middle East respiratory syndrome coronavirus	M14	0.00271171	0.00198079	0	0
Coronaviridae	Betacoronavirus	Middle East respiratory syndrome coronavirus	MALME-3M	0.233674	0.00178457	0	0.2395
Coronaviridae	Betacoronavirus	Middle East respiratory syndrome coronavirus	MDA-MB-435	0.00161573	0	0	0
Coronaviridae	Betacoronavirus	Middle East respiratory syndrome coronavirus	SK-MEL-2	0.00153333	0	0	0
Coronaviridae	Betacoronavirus	Middle East respiratory syndrome coronavirus	SK-MEL-28	0.000933072	0	0	0
Coronaviridae	Betacoronavirus	Middle East respiratory syndrome coronavirus	SK-MEL-5	0.0935684	0.0193285	0	0.0496967
Coronaviridae	Betacoronavirus	Middle East respiratory syndrome coronavirus	UACC-257	0	0.269062	0	0
Coronaviridae	Betacoronavirus	Middle East respiratory syndrome coronavirus	UACC-62	0.00298432	0	0	0
Coronaviridae	Betacoronavirus	Porcine hemagglutinating encephalomyelitis virus	BT-549	1.13241	0.000367803	1	1.74045
Coronaviridae	Betacoronavirus	Porcine hemagglutinating encephalomyelitis virus	MCF7	0.00248721	0	0	0
Coronaviridae	Betacoronavirus	Porcine hemagglutinating encephalomyelitis virus	MDA-MB-231	0.00918183	0.120537	0	0
Coronaviridae	Betacoronavirus	Porcine hemagglutinating encephalomyelitis virus	MDA-MB-468	0.024616	0.000392432	0	0
Coronaviridae	Betacoronavirus	Porcine hemagglutinating encephalomyelitis virus	T-47D	0.126058	0.00518161	0	0.328769
Coronaviridae	Betacoronavirus	Porcine hemagglutinating encephalomyelitis virus	HCT-116	0.00751572	0.00333498	0	0
Coronaviridae	Betacoronavirus	Porcine hemagglutinating encephalomyelitis virus	HCT-15	10.0775	0.00204855	1	4.48806
Coronaviridae	Betacoronavirus	Porcine hemagglutinating encephalomyelitis virus	HT29	2.32715	0.00275455	1	2.5135
Coronaviridae	Betacoronavirus	Porcine hemagglutinating encephalomyelitis virus	SW-620	38.9549	0.00212477	1	6.65821
Coronaviridae	Betacoronavirus	Porcine hemagglutinating encephalomyelitis virus	786-0	0.000791197	0	0	0
Coronaviridae	Betacoronavirus	Porcine hemagglutinating encephalomyelitis virus	A498	0	0.00312841	0	0
Coronaviridae	Betacoronavirus	Porcine hemagglutinating encephalomyelitis virus	ACHN	0.00755575	0.029234	0	0
Coronaviridae	Betacoronavirus	Porcine hemagglutinating encephalomyelitis virus	CAKI-1	0.0326544	0.00704552	0	0
Coronaviridae	Betacoronavirus	Porcine hemagglutinating encephalomyelitis virus	RXF 393	0	0.0314768	0	0
Coronaviridae	Betacoronavirus	Porcine hemagglutinating encephalomyelitis virus	SN12C	0.184123	0	0	0.402511
Coronaviridae	Betacoronavirus	Porcine hemagglutinating encephalomyelitis virus	TK-10	0.0412835	0.00497325	0	0
Coronaviridae	Betacoronavirus	Porcine hemagglutinating encephalomyelitis virus	UO-31	0	0.653583	0	0
Coronaviridae	Betacoronavirus	Porcine hemagglutinating encephalomyelitis virus	A549	2.08675	0.00546098	1	2.38997
Coronaviridae	Betacoronavirus	Porcine hemagglutinating encephalomyelitis virus	EKVX	0.971852	0.00109604	1	1.57936
Coronaviridae	Betacoronavirus	Porcine hemagglutinating encephalomyelitis virus	NCI-H226	0.00356141	0	0	0
Coronaviridae	Betacoronavirus	Porcine hemagglutinating encephalomyelitis virus	NCI-H23	7.65108	0.0305377	1	4.10377
Coronaviridae	Betacoronavirus	Porcine hemagglutinating encephalomyelitis virus	NCI-H460	0.27545	0.00703693	0	0.63464
Coronaviridae	Betacoronavirus	Porcine hemagglutinating encephalomyelitis virus	NCI-H522	0.6192	0.00434291	0	1.14863
Coronaviridae	Betacoronavirus	Porcine hemagglutinating encephalomyelitis virus	HOP-62	0	0	0	0
Coronaviridae	Betacoronavirus	Porcine hemagglutinating encephalomyelitis virus	HOP-92	0	0.0862257	0	0
Coronaviridae	Betacoronavirus	Porcine hemagglutinating encephalomyelitis virus	IGROV1	0.425493	0.059584	0	0.899007
Coronaviridae	Betacoronavirus	Porcine hemagglutinating encephalomyelitis virus	ADR-RES	0.00616077	0	0	0
Coronaviridae	Betacoronavirus	Porcine hemagglutinating encephalomyelitis virus	OVCAR-3	0.00357965	0.000631157	0	0
Coronaviridae	Betacoronavirus	Porcine hemagglutinating encephalomyelitis virus	OVCAR-4	0.00169908	0.00666349	0	0
Coronaviridae	Betacoronavirus	Porcine hemagglutinating encephalomyelitis virus	OVCAR-5	0.0152389	0.00384809	0	0
Coronaviridae	Betacoronavirus	Porcine hemagglutinating encephalomyelitis virus	OVCAR-8	0.182936	0.00460594	0	0.448805
Coronaviridae	Betacoronavirus	Porcine hemagglutinating encephalomyelitis virus	SK-OV-3	0.00203453	0.00506137	0	0
Coronaviridae	Betacoronavirus	Porcine hemagglutinating encephalomyelitis virus	DU-145	0	0	0	0
Coronaviridae	Betacoronavirus	Porcine hemagglutinating encephalomyelitis virus	PC-3	0.00864752	0.000988996	0	0
Coronaviridae	Betacoronavirus	Porcine hemagglutinating encephalomyelitis virus	K562	0.0270491	0.000582548	0	0
Coronaviridae	Betacoronavirus	Porcine hemagglutinating encephalomyelitis virus	MOLT-4	0.781268	0	0	1.39313
Coronaviridae	Betacoronavirus	Porcine hemagglutinating encephalomyelitis virus	CCRF-CEM	0.723051	0	1	1.29736
Coronaviridae	Betacoronavirus	Porcine hemagglutinating encephalomyelitis virus	SF-268	0	0.00192296	0	0
Coronaviridae	Betacoronavirus	Porcine hemagglutinating encephalomyelitis virus	SF-295	0	0	0	0
Coronaviridae	Betacoronavirus	Porcine hemagglutinating encephalomyelitis virus	SF-539	0.00863442	0.00143095	0	0
Coronaviridae	Betacoronavirus	Porcine hemagglutinating encephalomyelitis virus	SNB-19	0.0252913	0.0142133	0	0.0753876
Coronaviridae	Betacoronavirus	Porcine hemagglutinating encephalomyelitis virus	SNB-75	0	0.000689959	0	0
Coronaviridae	Betacoronavirus	Porcine hemagglutinating encephalomyelitis virus	U251	0.214051	0.00316652	0	0.515824
Coronaviridae	Betacoronavirus	Porcine hemagglutinating encephalomyelitis virus	M14	0.291135	0.00198079	0	0.673675
Coronaviridae	Betacoronavirus	Porcine hemagglutinating encephalomyelitis virus	MALME-3M	5.68543	0.00178457	1	3.68665
Coronaviridae	Betacoronavirus	Porcine hemagglutinating encephalomyelitis virus	MDA-MB-435	0.022819	0	0	0
Coronaviridae	Betacoronavirus	Porcine hemagglutinating encephalomyelitis virus	SK-MEL-2	0	0	0	0
Coronaviridae	Betacoronavirus	Porcine hemagglutinating encephalomyelitis virus	SK-MEL-28	0	0	0	0
Coronaviridae	Betacoronavirus	Porcine hemagglutinating encephalomyelitis virus	SK-MEL-5	0.0140197	0.0193285	0	0
Coronaviridae	Betacoronavirus	Porcine hemagglutinating encephalomyelitis virus	UACC-257	0.0553123	0.269062	0	0
Coronaviridae	Betacoronavirus	Porcine hemagglutinating encephalomyelitis virus	UACC-62	0.0191605	0	0	0
Orthomyxoviridae	Gammainfluenzavirus	Influenza C virus	BT-549	0.027341	0.000378776	0	0
Orthomyxoviridae	Gammainfluenzavirus	Influenza C virus	MCF7	6.23456e-05	0.00116166	0	0
Orthomyxoviridae	Gammainfluenzavirus	Influenza C virus	MDA-MB-231	0.0139179	0.027528	0	0
Orthomyxoviridae	Gammainfluenzavirus	Influenza C virus	MDA-MB-468	0.226022	0.00280892	1	6.34727
Orthomyxoviridae	Gammainfluenzavirus	Influenza C virus	T-47D	0	0.00777239	0	0
Orthomyxoviridae	Gammainfluenzavirus	Influenza C virus	HCT-116	0	0	0	0
Orthomyxoviridae	Gammainfluenzavirus	Influenza C virus	HCT-15	0	0	0	0
Orthomyxoviridae	Gammainfluenzavirus	Influenza C virus	HT29	0.000170022	0.000395834	0	0
Orthomyxoviridae	Gammainfluenzavirus	Influenza C virus	SW-620	0	0.00319313	0	0
Orthomyxoviridae	Gammainfluenzavirus	Influenza C virus	786-0	0.00220405	0	0	0
Orthomyxoviridae	Gammainfluenzavirus	Influenza C virus	A498	0	0	0	0
Orthomyxoviridae	Gammainfluenzavirus	Influenza C virus	ACHN	0	0	0	0
Orthomyxoviridae	Gammainfluenzavirus	Influenza C virus	CAKI-1	0.10107	0	0	5.29692
Orthomyxoviridae	Gammainfluenzavirus	Influenza C virus	RXF 393	0.00137484	0.0104259	0	0
Orthomyxoviridae	Gammainfluenzavirus	Influenza C virus	SN12C	0	0	0	0
Orthomyxoviridae	Gammainfluenzavirus	Influenza C virus	TK-10	0	0	0	0
Orthomyxoviridae	Gammainfluenzavirus	Influenza C virus	UO-31	0	0.0230974	0	0
Orthomyxoviridae	Gammainfluenzavirus	Influenza C virus	A549	0	0.00271267	0	0
Orthomyxoviridae	Gammainfluenzavirus	Influenza C virus	EKVX	0.00326133	0.0718725	0	0
Orthomyxoviridae	Gammainfluenzavirus	Influenza C virus	NCI-H226	0	0	0	0
Orthomyxoviridae	Gammainfluenzavirus	Influenza C virus	NCI-H23	0.000533635	0.00218215	0	0
Orthomyxoviridae	Gammainfluenzavirus	Influenza C virus	NCI-H460	0.0256571	0.00206391	0	0
Orthomyxoviridae	Gammainfluenzavirus	Influenza C virus	NCI-H522	0	0.00297574	0	0
Orthomyxoviridae	Gammainfluenzavirus	Influenza C virus	HOP-62	0	0.00115948	0	0
Orthomyxoviridae	Gammainfluenzavirus	Influenza C virus	HOP-92	0.00108054	0.00161242	0	0
Orthomyxoviridae	Gammainfluenzavirus	Influenza C virus	IGROV1	0	0.101556	0	0
Orthomyxoviridae	Gammainfluenzavirus	Influenza C virus	ADR-RES	0.000985619	0	0	0
Orthomyxoviridae	Gammainfluenzavirus	Influenza C virus	OVCAR-3	0.00535509	0	0	0
Orthomyxoviridae	Gammainfluenzavirus	Influenza C virus	OVCAR-4	0.0198616	0	0	0
Orthomyxoviridae	Gammainfluenzavirus	Influenza C virus	OVCAR-5	0	0.0197953	0	0
Orthomyxoviridae	Gammainfluenzavirus	Influenza C virus	OVCAR-8	0.000960746	0	0	0
Orthomyxoviridae	Gammainfluenzavirus	Influenza C virus	SK-OV-3	0	0	0	0
Orthomyxoviridae	Gammainfluenzavirus	Influenza C virus	DU-145	0	0	0	0
Orthomyxoviridae	Gammainfluenzavirus	Influenza C virus	PC-3	0.00245837	0	0	0
Orthomyxoviridae	Gammainfluenzavirus	Influenza C virus	K562	0.00801113	0.000582548	0	0
Orthomyxoviridae	Gammainfluenzavirus	Influenza C virus	MOLT-4	0	0	0	0
Orthomyxoviridae	Gammainfluenzavirus	Influenza C virus	CCRF-CEM	0	0	0	0
Orthomyxoviridae	Gammainfluenzavirus	Influenza C virus	SF-268	0.00149773	0.000395901	0	0
Orthomyxoviridae	Gammainfluenzavirus	Influenza C virus	SF-295	0	0.00176984	0	0
Orthomyxoviridae	Gammainfluenzavirus	Influenza C virus	SF-539	0	0.00638993	0	0
Orthomyxoviridae	Gammainfluenzavirus	Influenza C virus	SNB-19	0.0157712	0	0	0
Orthomyxoviridae	Gammainfluenzavirus	Influenza C virus	SNB-75	0.0198335	0.0177408	0	0
Orthomyxoviridae	Gammainfluenzavirus	Influenza C virus	U251	0.027806	0.00198041	0	0
Orthomyxoviridae	Gammainfluenzavirus	Influenza C virus	M14	0.0404899	0	0	3.81485
Orthomyxoviridae	Gammainfluenzavirus	Influenza C virus	MALME-3M	0.211984	0.00366412	1	6.1841
Orthomyxoviridae	Gammainfluenzavirus	Influenza C virus	MDA-MB-435	0	0.00184106	0	0
Orthomyxoviridae	Gammainfluenzavirus	Influenza C virus	SK-MEL-2	0	0.00774902	0	0
Orthomyxoviridae	Gammainfluenzavirus	Influenza C virus	SK-MEL-28	0.235196	0.00071189	1	6.35998
Orthomyxoviridae	Gammainfluenzavirus	Influenza C virus	SK-MEL-5	0.00859144	0	0	0
Orthomyxoviridae	Gammainfluenzavirus	Influenza C virus	UACC-257	0	0.236817	0	0
Orthomyxoviridae	Gammainfluenzavirus	Influenza C virus	UACC-62	0.0148006	0.000562281	0	0
Orthomyxoviridae	Quaranjavirus	Wellfleet Bay virus	BT-549	76.3342	0.000378776	1	5.63619
Orthomyxoviridae	Quaranjavirus	Wellfleet Bay virus	MCF7	51.2219	0.00353666	1	4.69721
Orthomyxoviridae	Quaranjavirus	Wellfleet Bay virus	MDA-MB-231	82.8801	0.00667709	1	5.93972
Orthomyxoviridae	Quaranjavirus	Wellfleet Bay virus	MDA-MB-468	3.1898	0.000487638	0	1.05839
Orthomyxoviridae	Quaranjavirus	Wellfleet Bay virus	T-47D	31.99	0	1	3.83082
Orthomyxoviridae	Quaranjavirus	Wellfleet Bay virus	HCT-116	52.1755	0	1	4.6905
Orthomyxoviridae	Quaranjavirus	Wellfleet Bay virus	HCT-15	9.0783	0.000749081	1	2.07766
Orthomyxoviridae	Quaranjavirus	Wellfleet Bay virus	HT29	39.332	0.00288662	1	4.20579
Orthomyxoviridae	Quaranjavirus	Wellfleet Bay virus	SW-620	57.6313	0	1	4.89281
Orthomyxoviridae	Quaranjavirus	Wellfleet Bay virus	786-0	72.6201	0	1	5.47106
Orthomyxoviridae	Quaranjavirus	Wellfleet Bay virus	A498	67.5592	0.043797	1	5.30381
Orthomyxoviridae	Quaranjavirus	Wellfleet Bay virus	ACHN	87.357	0.00423254	1	6.21956
Orthomyxoviridae	Quaranjavirus	Wellfleet Bay virus	CAKI-1	99.7355	0.0284033	1	6.65821
Orthomyxoviridae	Quaranjavirus	Wellfleet Bay virus	RXF 393	45.2693	0	1	4.40124
Orthomyxoviridae	Quaranjavirus	Wellfleet Bay virus	SN12C	81.4419	0	1	5.83662
Orthomyxoviridae	Quaranjavirus	Wellfleet Bay virus	TK-10	96.4244	0	1	6.6134
Orthomyxoviridae	Quaranjavirus	Wellfleet Bay virus	UO-31	86.3557	0.137134	1	6.11571
Orthomyxoviridae	Quaranjavirus	Wellfleet Bay virus	A549	68.3111	0.00198117	1	5.29676
Orthomyxoviridae	Quaranjavirus	Wellfleet Bay virus	EKVX	31.8632	0.0778785	1	3.78882
Orthomyxoviridae	Quaranjavirus	Wellfleet Bay virus	NCI-H226	18.5684	0.0101209	1	3.01763
Orthomyxoviridae	Quaranjavirus	Wellfleet Bay virus	NCI-H23	59.1459	0.00180543	1	4.96773
Orthomyxoviridae	Quaranjavirus	Wellfleet Bay virus	NCI-H460	19.5083	0.00262908	1	3.13341
Orthomyxoviridae	Quaranjavirus	Wellfleet Bay virus	NCI-H522	27.7756	0.00152855	1	3.64323
Orthomyxoviridae	Quaranjavirus	Wellfleet Bay virus	HOP-62	68.0538	0.00115948	1	5.32477
Orthomyxoviridae	Quaranjavirus	Wellfleet Bay virus	HOP-92	80.2251	0.0056406	1	5.78205
Orthomyxoviridae	Quaranjavirus	Wellfleet Bay virus	IGROV1	82.1885	0.062487	1	5.88221
Orthomyxoviridae	Quaranjavirus	Wellfleet Bay virus	ADR-RES	76.7372	0.00357521	1	5.63284
Orthomyxoviridae	Quaranjavirus	Wellfleet Bay virus	OVCAR-3	78.6286	0	1	5.73904
Orthomyxoviridae	Quaranjavirus	Wellfleet Bay virus	OVCAR-4	54.4073	0	1	4.81344
Orthomyxoviridae	Quaranjavirus	Wellfleet Bay virus	OVCAR-5	8.38418	0.0954184	1	1.98156
Orthomyxoviridae	Quaranjavirus	Wellfleet Bay virus	OVCAR-8	85.5092	0.00330625	1	6.05945
Orthomyxoviridae	Quaranjavirus	Wellfleet Bay virus	SK-OV-3	89.0702	0	1	6.23462
Orthomyxoviridae	Quaranjavirus	Wellfleet Bay virus	DU-145	74.156	0	1	5.58995
Orthomyxoviridae	Quaranjavirus	Wellfleet Bay virus	PC-3	65.6921	0	1	5.20248
Orthomyxoviridae	Quaranjavirus	Wellfleet Bay virus	K562	25.8118	0.000582548	1	3.47789
Orthomyxoviridae	Quaranjavirus	Wellfleet Bay virus	MOLT-4	0	0	0	0
Orthomyxoviridae	Quaranjavirus	Wellfleet Bay virus	CCRF-CEM	0.00460393	0	0	0
Orthomyxoviridae	Quaranjavirus	Wellfleet Bay virus	SF-268	33.1695	0.000395901	1	3.85258
Orthomyxoviridae	Quaranjavirus	Wellfleet Bay virus	SF-295	49.6325	0.00178769	1	4.61442
Orthomyxoviridae	Quaranjavirus	Wellfleet Bay virus	SF-539	73.2796	0.00262557	1	5.522
Orthomyxoviridae	Quaranjavirus	Wellfleet Bay virus	SNB-19	98.6303	0.0159989	1	6.65821
Orthomyxoviridae	Quaranjavirus	Wellfleet Bay virus	SNB-75	76.7053	0	1	5.667
Orthomyxoviridae	Quaranjavirus	Wellfleet Bay virus	U251	73.4031	0.00107398	1	5.50803
Orthomyxoviridae	Quaranjavirus	Wellfleet Bay virus	M14	2.80152	0	0	0.965773
Orthomyxoviridae	Quaranjavirus	Wellfleet Bay virus	MALME-3M	18.2346	0.00366412	1	2.96497
Orthomyxoviridae	Quaranjavirus	Wellfleet Bay virus	MDA-MB-435	22.8164	0.00077926	1	3.37197
Orthomyxoviridae	Quaranjavirus	Wellfleet Bay virus	SK-MEL-2	25.5677	0.002842	1	3.50965
Orthomyxoviridae	Quaranjavirus	Wellfleet Bay virus	SK-MEL-28	14.7256	0	0	2.74448
Orthomyxoviridae	Quaranjavirus	Wellfleet Bay virus	SK-MEL-5	9.74297	0	0	2.18639
Orthomyxoviridae	Quaranjavirus	Wellfleet Bay virus	UACC-257	0.146031	0.0717528	0	0.0686685
Orthomyxoviridae	Quaranjavirus	Wellfleet Bay virus	UACC-62	47.0339	0.000562281	1	4.86369
Orthomyxoviridae	Thogotovirus	Oz virus	BT-549	70.9383	0.000378776	1	5.41842
Orthomyxoviridae	Thogotovirus	Oz virus	MCF7	39.0105	0.00353666	1	4.13984
Orthomyxoviridae	Thogotovirus	Oz virus	MDA-MB-231	83.706	0.00667709	1	5.96013
Orthomyxoviridae	Thogotovirus	Oz virus	MDA-MB-468	6.96949	0.000487638	1	1.769
Orthomyxoviridae	Thogotovirus	Oz virus	T-47D	28.9351	0	1	3.63065
Orthomyxoviridae	Thogotovirus	Oz virus	HCT-116	57.5708	0	1	4.88692
Orthomyxoviridae	Thogotovirus	Oz virus	HCT-15	6.37797	0.000749081	1	1.67701
Orthomyxoviridae	Thogotovirus	Oz virus	HT29	30.5076	0.00288662	1	3.71634
Orthomyxoviridae	Thogotovirus	Oz virus	SW-620	59.318	0	1	4.95423
Orthomyxoviridae	Thogotovirus	Oz virus	786-0	75.8835	0	1	5.6004
Orthomyxoviridae	Thogotovirus	Oz virus	A498	70.6929	0.043797	1	5.4086
Orthomyxoviridae	Thogotovirus	Oz virus	ACHN	87.4972	0.00423254	1	6.20128
Orthomyxoviridae	Thogotovirus	Oz virus	CAKI-1	99.1676	0.0284033	1	6.65821
Orthomyxoviridae	Thogotovirus	Oz virus	RXF 393	45.7872	0	1	4.42017
Orthomyxoviridae	Thogotovirus	Oz virus	SN12C	77.5172	0	1	5.66766
Orthomyxoviridae	Thogotovirus	Oz virus	TK-10	97.5476	0	1	6.65821
Orthomyxoviridae	Thogotovirus	Oz virus	UO-31	86.6764	0.137134	1	6.12318
Orthomyxoviridae	Thogotovirus	Oz virus	A549	66.7314	0.00198117	1	5.23594
Orthomyxoviridae	Thogotovirus	Oz virus	EKVX	31.4801	0.0778785	1	3.76606
Orthomyxoviridae	Thogotovirus	Oz virus	NCI-H226	18.0116	0.0101209	1	2.98935
Orthomyxoviridae	Thogotovirus	Oz virus	NCI-H23	57.8432	0.00180543	1	4.89824
Orthomyxoviridae	Thogotovirus	Oz virus	NCI-H460	16.5772	0.00262908	1	2.82279
Orthomyxoviridae	Thogotovirus	Oz virus	NCI-H522	46.8809	0.00152855	1	4.4902
Orthomyxoviridae	Thogotovirus	Oz virus	HOP-62	60.6128	0.00115948	1	5.01262
Orthomyxoviridae	Thogotovirus	Oz virus	HOP-92	80.1135	0.0056406	1	5.78649
Orthomyxoviridae	Thogotovirus	Oz virus	IGROV1	87.6702	0.062487	1	6.15452
Orthomyxoviridae	Thogotovirus	Oz virus	ADR-RES	69.5627	0.00357521	1	5.34824
Orthomyxoviridae	Thogotovirus	Oz virus	OVCAR-3	81.3456	0	1	5.86784
Orthomyxoviridae	Thogotovirus	Oz virus	OVCAR-4	56.333	0	1	4.84315
Orthomyxoviridae	Thogotovirus	Oz virus	OVCAR-5	6.97236	0.0954184	1	1.7694
Orthomyxoviridae	Thogotovirus	Oz virus	OVCAR-8	80.4518	0.00330625	1	5.80391
Orthomyxoviridae	Thogotovirus	Oz virus	SK-OV-3	89.1896	0	1	6.23434
Orthomyxoviridae	Thogotovirus	Oz virus	DU-145	62.851	0	1	5.08784
Orthomyxoviridae	Thogotovirus	Oz virus	PC-3	50.774	0	1	4.62249
Orthomyxoviridae	Thogotovirus	Oz virus	K562	13.2377	0.000582548	1	2.53613
Orthomyxoviridae	Thogotovirus	Oz virus	MOLT-4	0.140064	0	0	0.0658765
Orthomyxoviridae	Thogotovirus	Oz virus	CCRF-CEM	0.15178	0	0	0.0712775
Orthomyxoviridae	Thogotovirus	Oz virus	SF-268	50.6357	0.000395901	1	4.6193
Orthomyxoviridae	Thogotovirus	Oz virus	SF-295	50.8916	0.00178769	1	4.67572
Orthomyxoviridae	Thogotovirus	Oz virus	SF-539	75.9588	0.00262557	1	5.60672
Orthomyxoviridae	Thogotovirus	Oz virus	SNB-19	99.7356	0.0159989	1	6.65821
Orthomyxoviridae	Thogotovirus	Oz virus	SNB-75	75.0054	0	1	5.5756
Orthomyxoviridae	Thogotovirus	Oz virus	U251	77.0211	0.00107398	1	5.64532
Orthomyxoviridae	Thogotovirus	Oz virus	M14	16.4123	0	1	2.82092
Orthomyxoviridae	Thogotovirus	Oz virus	MALME-3M	41.9784	0.00366412	1	4.28923
Orthomyxoviridae	Thogotovirus	Oz virus	MDA-MB-435	40.1372	0.00077926	1	4.18721
Orthomyxoviridae	Thogotovirus	Oz virus	SK-MEL-2	43.9188	0.002842	1	4.35229
Orthomyxoviridae	Thogotovirus	Oz virus	SK-MEL-28	39.3419	0	1	4.20065
Orthomyxoviridae	Thogotovirus	Oz virus	SK-MEL-5	40.3096	0	1	4.20433
Orthomyxoviridae	Thogotovirus	Oz virus	UACC-257	8.03144	0.0717528	1	1.9304
Orthomyxoviridae	Thogotovirus	Oz virus	UACC-62	30.2076	0.000562281	1	3.73855
Orthomyxoviridae	Thogotovirus	Sinu virus	BT-549	54.7573	0.000378776	1	5.09978
Orthomyxoviridae	Thogotovirus	Sinu virus	MCF7	13.625	0.00353666	1	2.83989
Orthomyxoviridae	Thogotovirus	Sinu virus	MDA-MB-231	55.7943	0.00667709	1	5.13817
Orthomyxoviridae	Thogotovirus	Sinu virus	MDA-MB-468	0.314689	0.000487638	0	0.179282
Orthomyxoviridae	Thogotovirus	Sinu virus	T-47D	7.65407	0	1	2.12782
Orthomyxoviridae	Thogotovirus	Sinu virus	HCT-116	44.5466	0	1	4.69844
Orthomyxoviridae	Thogotovirus	Sinu virus	HCT-15	0.823906	0.000749081	0	0.430404
Orthomyxoviridae	Thogotovirus	Sinu virus	HT29	5.22762	0.00288662	1	1.70471
Orthomyxoviridae	Thogotovirus	Sinu virus	SW-620	44.7603	0	1	4.69481
Orthomyxoviridae	Thogotovirus	Sinu virus	786-0	28.9256	0	1	3.93654
Orthomyxoviridae	Thogotovirus	Sinu virus	A498	41.4413	0.043797	1	4.56513
Orthomyxoviridae	Thogotovirus	Sinu virus	ACHN	86.1186	0.00423254	1	6.40579
Orthomyxoviridae	Thogotovirus	Sinu virus	CAKI-1	73.1424	0.0284033	1	5.85884
Orthomyxoviridae	Thogotovirus	Sinu virus	RXF 393	33.9561	0	1	4.20071
Orthomyxoviridae	Thogotovirus	Sinu virus	SN12C	12.8964	0	1	2.77133
Orthomyxoviridae	Thogotovirus	Sinu virus	TK-10	89.1176	0	1	6.56223
Orthomyxoviridae	Thogotovirus	Sinu virus	UO-31	54.5694	0.137134	1	5.10271
Orthomyxoviridae	Thogotovirus	Sinu virus	A549	64.7959	0.00198117	1	5.48423
Orthomyxoviridae	Thogotovirus	Sinu virus	EKVX	4.54694	0.0778785	0	1.56927
Orthomyxoviridae	Thogotovirus	Sinu virus	NCI-H226	4.72745	0.0101209	1	1.60112
Orthomyxoviridae	Thogotovirus	Sinu virus	NCI-H23	17.108	0.00180543	1	3.15467
Orthomyxoviridae	Thogotovirus	Sinu virus	NCI-H460	0.111475	0.00262908	0	0.0659168
Orthomyxoviridae	Thogotovirus	Sinu virus	NCI-H522	3.94167	0.00152855	1	1.42631
Orthomyxoviridae	Thogotovirus	Sinu virus	HOP-62	8.21129	0.00115948	1	2.20279
Orthomyxoviridae	Thogotovirus	Sinu virus	HOP-92	5.45314	0.0056406	1	1.7441
Orthomyxoviridae	Thogotovirus	Sinu virus	IGROV1	35.0344	0.062487	1	4.2547
Orthomyxoviridae	Thogotovirus	Sinu virus	ADR-RES	21.6124	0.00357521	1	3.48658
Orthomyxoviridae	Thogotovirus	Sinu virus	OVCAR-3	32.4123	0	1	4.14389
Orthomyxoviridae	Thogotovirus	Sinu virus	OVCAR-4	9.05614	0	1	2.33028
Orthomyxoviridae	Thogotovirus	Sinu virus	OVCAR-5	0.198478	0.0954184	0	0.0715279
Orthomyxoviridae	Thogotovirus	Sinu virus	OVCAR-8	59.1629	0.00330625	1	5.27254
Orthomyxoviridae	Thogotovirus	Sinu virus	SK-OV-3	75.6339	0	1	5.92518
Orthomyxoviridae	Thogotovirus	Sinu virus	DU-145	10.7284	0	1	2.54452
Orthomyxoviridae	Thogotovirus	Sinu virus	PC-3	19.7081	0	1	3.36568
Orthomyxoviridae	Thogotovirus	Sinu virus	K562	6.6741	0.000582548	1	1.9681
Orthomyxoviridae	Thogotovirus	Sinu virus	MOLT-4	0.00159383	0	0	0
Orthomyxoviridae	Thogotovirus	Sinu virus	CCRF-CEM	0.00377323	0	0	0
Orthomyxoviridae	Thogotovirus	Sinu virus	SF-268	21.8094	0.000395901	1	3.53815
Orthomyxoviridae	Thogotovirus	Sinu virus	SF-295	14.5732	0.00178769	1	2.93517
Orthomyxoviridae	Thogotovirus	Sinu virus	SF-539	43.0692	0.00262557	1	4.62238
Orthomyxoviridae	Thogotovirus	Sinu virus	SNB-19	88.4776	0.0159989	1	6.52978
Orthomyxoviridae	Thogotovirus	Sinu virus	SNB-75	15.0535	0	1	2.97052
Orthomyxoviridae	Thogotovirus	Sinu virus	U251	32.2198	0.00107398	1	4.11688
Orthomyxoviridae	Thogotovirus	Sinu virus	M14	0.507221	0	0	0.278709
Orthomyxoviridae	Thogotovirus	Sinu virus	MALME-3M	6.53948	0.00366412	1	1.94599
Orthomyxoviridae	Thogotovirus	Sinu virus	MDA-MB-435	11.5929	0.00077926	1	2.62891
Orthomyxoviridae	Thogotovirus	Sinu virus	SK-MEL-2	7.33838	0.002842	1	2.06849
Orthomyxoviridae	Thogotovirus	Sinu virus	SK-MEL-28	1.35508	0	0	0.652042
Orthomyxoviridae	Thogotovirus	Sinu virus	SK-MEL-5	5.29216	0	1	1.71312
Orthomyxoviridae	Thogotovirus	Sinu virus	UACC-257	0.0491271	0.0717528	0	0.0292847
Orthomyxoviridae	Thogotovirus	Sinu virus	UACC-62	3.49829	0.000562281	1	1.31732
Arenaviridae	Mammarenavirus	Lassa virus	BT-549	50.7367	0.00621767	1	4.96492
Arenaviridae	Mammarenavirus	Lassa virus	MCF7	8.36181	0.027174	1	2.08902
Arenaviridae	Mammarenavirus	Lassa virus	MDA-MB-231	40.546	0.069675	1	4.53464
Arenaviridae	Mammarenavirus	Lassa virus	MDA-MB-468	29.3267	0	1	3.93806
Arenaviridae	Mammarenavirus	Lassa virus	T-47D	80.5454	0	1	6.19432
Arenaviridae	Mammarenavirus	Lassa virus	HCT-116	49.4148	0	1	4.98383
Arenaviridae	Mammarenavirus	Lassa virus	HCT-15	51.0352	0.000480369	1	5.02949
Arenaviridae	Mammarenavirus	Lassa virus	HT29	49.7339	0.00475904	1	4.9585
Arenaviridae	Mammarenavirus	Lassa virus	SW-620	50.428	0.00433163	1	4.96684
Arenaviridae	Mammarenavirus	Lassa virus	786-0	65.5153	0	1	5.5937
Arenaviridae	Mammarenavirus	Lassa virus	A498	42.2268	0.000719542	1	4.59565
Arenaviridae	Mammarenavirus	Lassa virus	ACHN	64.4085	0	1	5.5173
Arenaviridae	Mammarenavirus	Lassa virus	CAKI-1	58.4407	0.00578418	1	5.37009
Arenaviridae	Mammarenavirus	Lassa virus	RXF 393	64.9904	0.00367669	1	5.7293
Arenaviridae	Mammarenavirus	Lassa virus	SN12C	27.7151	0	1	3.81335
Arenaviridae	Mammarenavirus	Lassa virus	TK-10	88.089	0.000904631	1	6.55418
Arenaviridae	Mammarenavirus	Lassa virus	UO-31	38.0822	0.177026	1	4.38509
Arenaviridae	Mammarenavirus	Lassa virus	A549	53.226	0	1	5.05421
Arenaviridae	Mammarenavirus	Lassa virus	EKVX	51.3682	0	1	4.97719
Arenaviridae	Mammarenavirus	Lassa virus	NCI-H226	47.7461	0	1	4.82411
Arenaviridae	Mammarenavirus	Lassa virus	NCI-H23	47.851	0	1	4.82851
Arenaviridae	Mammarenavirus	Lassa virus	NCI-H460	48.5213	0.000508628	1	4.8584
Arenaviridae	Mammarenavirus	Lassa virus	NCI-H522	43.93	0	1	4.67251
Arenaviridae	Mammarenavirus	Lassa virus	HOP-62	62.5513	0.000480918	1	5.42815
Arenaviridae	Mammarenavirus	Lassa virus	HOP-92	13.4941	0	1	2.67943
Arenaviridae	Mammarenavirus	Lassa virus	IGROV1	72.763	0.0249056	1	5.84182
Arenaviridae	Mammarenavirus	Lassa virus	ADR-RES	61.5841	0	1	5.41658
Arenaviridae	Mammarenavirus	Lassa virus	OVCAR-3	38.4898	0	1	4.46273
Arenaviridae	Mammarenavirus	Lassa virus	OVCAR-4	66.5256	0.00206871	1	5.62646
Arenaviridae	Mammarenavirus	Lassa virus	OVCAR-5	21.8554	0.0226037	1	3.78367
Arenaviridae	Mammarenavirus	Lassa virus	OVCAR-8	60.6066	0	1	5.36939
Arenaviridae	Mammarenavirus	Lassa virus	SK-OV-3	50.1307	0.0693162	1	4.96231
Arenaviridae	Mammarenavirus	Lassa virus	DU-145	70.4141	0	1	5.77387
Arenaviridae	Mammarenavirus	Lassa virus	PC-3	21.503	0	1	3.37249
Arenaviridae	Mammarenavirus	Lassa virus	K562	10.6505	0.000582548	1	2.74526
Arenaviridae	Mammarenavirus	Lassa virus	MOLT-4	0.638015	0	0	0.402631
Arenaviridae	Mammarenavirus	Lassa virus	CCRF-CEM	0.0589655	0	0	0.0205724
Arenaviridae	Mammarenavirus	Lassa virus	SF-268	54.6175	0	1	5.12023
Arenaviridae	Mammarenavirus	Lassa virus	SF-295	21.3877	0.00155441	1	3.4101
Arenaviridae	Mammarenavirus	Lassa virus	SF-539	59.8079	0.00187158	1	5.36337
Arenaviridae	Mammarenavirus	Lassa virus	SNB-19	83.4894	0	1	6.30763
Arenaviridae	Mammarenavirus	Lassa virus	SNB-75	71.1843	0	1	5.77421
Arenaviridae	Mammarenavirus	Lassa virus	U251	56.884	0	1	5.22475
Arenaviridae	Mammarenavirus	Lassa virus	M14	58.6841	0.000851368	1	5.30051
Arenaviridae	Mammarenavirus	Lassa virus	MALME-3M	68.3529	0	1	5.66848
Arenaviridae	Mammarenavirus	Lassa virus	MDA-MB-435	44.3339	0	1	4.68684
Arenaviridae	Mammarenavirus	Lassa virus	SK-MEL-2	47.36	0	1	4.824
Arenaviridae	Mammarenavirus	Lassa virus	SK-MEL-28	51.2902	0	1	5.00635
Arenaviridae	Mammarenavirus	Lassa virus	SK-MEL-5	54.0018	0.00100233	1	5.11569
Arenaviridae	Mammarenavirus	Lassa virus	UACC-257	66.7766	0.322374	1	6.00711
Arenaviridae	Mammarenavirus	Lassa virus	UACC-62	55.761	0	1	5.40001
Arenaviridae	Mammarenavirus	Morogoro virus	BT-549	24.9085	0.00621767	1	4.84878
Arenaviridae	Mammarenavirus	Morogoro virus	MCF7	3.25091	0.027174	1	2.08606
Arenaviridae	Mammarenavirus	Morogoro virus	MDA-MB-231	4.28505	0.069675	1	2.39706
Arenaviridae	Mammarenavirus	Morogoro virus	MDA-MB-468	4.26244	0	1	2.41024
Arenaviridae	Mammarenavirus	Morogoro virus	T-47D	41.3715	0	1	5.78724
Arenaviridae	Mammarenavirus	Morogoro virus	HCT-116	8.96624	0	1	3.34693
Arenaviridae	Mammarenavirus	Morogoro virus	HCT-15	9.31916	0.000480369	1	3.40038
Arenaviridae	Mammarenavirus	Morogoro virus	HT29	25.9077	0.00475904	1	4.91397
Arenaviridae	Mammarenavirus	Morogoro virus	SW-620	6.10723	0.00433163	1	2.82321
Arenaviridae	Mammarenavirus	Morogoro virus	786-0	10.8532	0	1	3.61948
Arenaviridae	Mammarenavirus	Morogoro virus	A498	14.4361	0.000719542	1	4.00721
Arenaviridae	Mammarenavirus	Morogoro virus	ACHN	31.1622	0	1	5.21662
Arenaviridae	Mammarenavirus	Morogoro virus	CAKI-1	16.9067	0.00578418	1	4.25791
Arenaviridae	Mammarenavirus	Morogoro virus	RXF 393	17.4494	0.00367669	1	4.27969
Arenaviridae	Mammarenavirus	Morogoro virus	SN12C	4.55831	0	1	2.45831
Arenaviridae	Mammarenavirus	Morogoro virus	TK-10	60.859	0.000904631	1	6.53427
Arenaviridae	Mammarenavirus	Morogoro virus	UO-31	1.19614	0.177026	0	0.580578
Arenaviridae	Mammarenavirus	Morogoro virus	A549	27.6275	0	1	5.02937
Arenaviridae	Mammarenavirus	Morogoro virus	EKVX	12.0151	0	1	3.73925
Arenaviridae	Mammarenavirus	Morogoro virus	NCI-H226	9.39843	0	1	3.40868
Arenaviridae	Mammarenavirus	Morogoro virus	NCI-H23	10.8458	0	1	3.60851
Arenaviridae	Mammarenavirus	Morogoro virus	NCI-H460	2.67688	0.000508628	1	1.85113
Arenaviridae	Mammarenavirus	Morogoro virus	NCI-H522	33.5373	0	1	5.34712
Arenaviridae	Mammarenavirus	Morogoro virus	HOP-62	17.6141	0.000480918	1	4.31793
Arenaviridae	Mammarenavirus	Morogoro virus	HOP-92	0.495385	0	0	0.555702
Arenaviridae	Mammarenavirus	Morogoro virus	IGROV1	3.36936	0.0249056	1	2.09624
Arenaviridae	Mammarenavirus	Morogoro virus	ADR-RES	6.73395	0	1	2.95071
Arenaviridae	Mammarenavirus	Morogoro virus	OVCAR-3	25.7172	0	1	4.89321
Arenaviridae	Mammarenavirus	Morogoro virus	OVCAR-4	21.2472	0.00206871	1	4.60579
Arenaviridae	Mammarenavirus	Morogoro virus	OVCAR-5	0.114528	0.0226037	0	0.111649
Arenaviridae	Mammarenavirus	Morogoro virus	OVCAR-8	35.2991	0	1	5.44038
Arenaviridae	Mammarenavirus	Morogoro virus	SK-OV-3	5.32311	0.0693162	1	2.67046
Arenaviridae	Mammarenavirus	Morogoro virus	DU-145	12.3308	0	1	3.78525
Arenaviridae	Mammarenavirus	Morogoro virus	PC-3	2.91115	0	1	1.93931
Arenaviridae	Mammarenavirus	Morogoro virus	K562	5.55152	0.000582548	0	2.82522
Arenaviridae	Mammarenavirus	Morogoro virus	MOLT-4	0.0809888	0	0	0.109566
Arenaviridae	Mammarenavirus	Morogoro virus	CCRF-CEM	0.00251665	0	0	0
Arenaviridae	Mammarenavirus	Morogoro virus	SF-268	7.40292	0	1	3.06946
Arenaviridae	Mammarenavirus	Morogoro virus	SF-295	4.26441	0.00155441	1	2.41201
Arenaviridae	Mammarenavirus	Morogoro virus	SF-539	3.41201	0.00187158	1	2.14075
Arenaviridae	Mammarenavirus	Morogoro virus	SNB-19	61.1471	0	1	6.54572
Arenaviridae	Mammarenavirus	Morogoro virus	SNB-75	36.5352	0	1	5.49573
Arenaviridae	Mammarenavirus	Morogoro virus	U251	16.2065	0	1	4.18843
Arenaviridae	Mammarenavirus	Morogoro virus	M14	13.7661	0.000851368	1	3.94655
Arenaviridae	Mammarenavirus	Morogoro virus	MALME-3M	43.4241	0	1	5.82427
Arenaviridae	Mammarenavirus	Morogoro virus	MDA-MB-435	35.7127	0	1	5.47133
Arenaviridae	Mammarenavirus	Morogoro virus	SK-MEL-2	12.5514	0	1	3.81827
Arenaviridae	Mammarenavirus	Morogoro virus	SK-MEL-28	12.8492	0	1	3.84119
Arenaviridae	Mammarenavirus	Morogoro virus	SK-MEL-5	6.0672	0.00100233	1	2.84088
Arenaviridae	Mammarenavirus	Morogoro virus	UACC-257	6.21928	0.322374	1	2.85615
Arenaviridae	Mammarenavirus	Morogoro virus	UACC-62	6.62535	0	1	2.92975
Arenaviridae	Mammarenavirus	Lymphocytic choriomeningitis virus	BT-549	20.4519	0.00435949	1	3.72525
Arenaviridae	Mammarenavirus	Lymphocytic choriomeningitis virus	MCF7	0.500869	0	0	0.342232
Arenaviridae	Mammarenavirus	Lymphocytic choriomeningitis virus	MDA-MB-231	27.6039	0.0162143	1	4.333
Arenaviridae	Mammarenavirus	Lymphocytic choriomeningitis virus	MDA-MB-468	1.82527	0	0	0.986933
Arenaviridae	Mammarenavirus	Lymphocytic choriomeningitis virus	T-47D	8.65935	0	1	2.59406
Arenaviridae	Mammarenavirus	Lymphocytic choriomeningitis virus	HCT-116	6.39155	0	1	2.24341
Arenaviridae	Mammarenavirus	Lymphocytic choriomeningitis virus	HCT-15	7.49996	0.297113	1	2.42754
Arenaviridae	Mammarenavirus	Lymphocytic choriomeningitis virus	HT29	4.22577	0.00224235	1	1.78341
Arenaviridae	Mammarenavirus	Lymphocytic choriomeningitis virus	SW-620	9.32052	0.00240308	1	2.66169
Arenaviridae	Mammarenavirus	Lymphocytic choriomeningitis virus	786-0	18.1957	0.00115855	1	3.62767
Arenaviridae	Mammarenavirus	Lymphocytic choriomeningitis virus	A498	49.7722	0.00220801	1	5.28656
Arenaviridae	Mammarenavirus	Lymphocytic choriomeningitis virus	ACHN	25.6659	0	1	4.12685
Arenaviridae	Mammarenavirus	Lymphocytic choriomeningitis virus	CAKI-1	28.0331	0	1	4.30223
Arenaviridae	Mammarenavirus	Lymphocytic choriomeningitis virus	RXF 393	12.6507	0.00805701	1	3.13846
Arenaviridae	Mammarenavirus	Lymphocytic choriomeningitis virus	SN12C	22.4704	0.000457307	1	3.91729
Arenaviridae	Mammarenavirus	Lymphocytic choriomeningitis virus	TK-10	31.1712	0.00471172	1	4.48048
Arenaviridae	Mammarenavirus	Lymphocytic choriomeningitis virus	UO-31	11.5113	0.0309618	1	2.90671
Arenaviridae	Mammarenavirus	Lymphocytic choriomeningitis virus	A549	21.2301	0.240043	1	3.81285
Arenaviridae	Mammarenavirus	Lymphocytic choriomeningitis virus	EKVX	13.8035	0.0622355	1	3.22492
Arenaviridae	Mammarenavirus	Lymphocytic choriomeningitis virus	NCI-H226	14.1385	0	1	3.31677
Arenaviridae	Mammarenavirus	Lymphocytic choriomeningitis virus	NCI-H23	14.7268	0	1	3.31276
Arenaviridae	Mammarenavirus	Lymphocytic choriomeningitis virus	NCI-H460	8.30351	0	1	2.51771
Arenaviridae	Mammarenavirus	Lymphocytic choriomeningitis virus	NCI-H522	11.433	0.00107764	1	2.94886
Arenaviridae	Mammarenavirus	Lymphocytic choriomeningitis virus	HOP-62	17.6605	0.00081999	1	3.61026
Arenaviridae	Mammarenavirus	Lymphocytic choriomeningitis virus	HOP-92	18.823	0	1	3.64273
Arenaviridae	Mammarenavirus	Lymphocytic choriomeningitis virus	IGROV1	7.74075	0.0669895	1	2.44442
Arenaviridae	Mammarenavirus	Lymphocytic choriomeningitis virus	ADR-RES	18.8694	0.00246621	1	3.66787
Arenaviridae	Mammarenavirus	Lymphocytic choriomeningitis virus	OVCAR-3	1.65185	0.00920994	0	0.914039
Arenaviridae	Mammarenavirus	Lymphocytic choriomeningitis virus	OVCAR-4	9.2137	0.00119883	1	2.70273
Arenaviridae	Mammarenavirus	Lymphocytic choriomeningitis virus	OVCAR-5	1.45562	0.0153347	0	0.859287
Arenaviridae	Mammarenavirus	Lymphocytic choriomeningitis virus	OVCAR-8	28.7219	0	1	4.31425
Arenaviridae	Mammarenavirus	Lymphocytic choriomeningitis virus	SK-OV-3	50.6184	0.000372947	1	5.47286
Arenaviridae	Mammarenavirus	Lymphocytic choriomeningitis virus	DU-145	16.6401	0.00265216	1	3.48266
Arenaviridae	Mammarenavirus	Lymphocytic choriomeningitis virus	PC-3	33.1936	0	1	4.54694
Arenaviridae	Mammarenavirus	Lymphocytic choriomeningitis virus	K562	0.330523	0.000582548	0	0.272782
Arenaviridae	Mammarenavirus	Lymphocytic choriomeningitis virus	MOLT-4	0.000214582	0	0	0
Arenaviridae	Mammarenavirus	Lymphocytic choriomeningitis virus	CCRF-CEM	0.000496534	0	0	0
Arenaviridae	Mammarenavirus	Lymphocytic choriomeningitis virus	SF-268	15.3368	0	1	3.38616
Arenaviridae	Mammarenavirus	Lymphocytic choriomeningitis virus	SF-295	21.5432	0	1	3.88989
Arenaviridae	Mammarenavirus	Lymphocytic choriomeningitis virus	SF-539	64.9564	0.00195497	1	5.9325
Arenaviridae	Mammarenavirus	Lymphocytic choriomeningitis virus	SNB-19	83.2339	0	1	6.65821
Arenaviridae	Mammarenavirus	Lymphocytic choriomeningitis virus	SNB-75	55.0698	0.000882528	1	5.58877
Arenaviridae	Mammarenavirus	Lymphocytic choriomeningitis virus	U251	45.4491	0	1	5.16283
Arenaviridae	Mammarenavirus	Lymphocytic choriomeningitis virus	M14	9.02917	0	1	2.67747
Arenaviridae	Mammarenavirus	Lymphocytic choriomeningitis virus	MALME-3M	19.9467	0	1	3.87027
Arenaviridae	Mammarenavirus	Lymphocytic choriomeningitis virus	MDA-MB-435	25.2872	0	1	4.09923
Arenaviridae	Mammarenavirus	Lymphocytic choriomeningitis virus	SK-MEL-2	11.6168	0	1	2.96205
Arenaviridae	Mammarenavirus	Lymphocytic choriomeningitis virus	SK-MEL-28	16.098	0.00254536	1	3.44617
Arenaviridae	Mammarenavirus	Lymphocytic choriomeningitis virus	SK-MEL-5	5.40694	0.00339612	1	2.02878
Arenaviridae	Mammarenavirus	Lymphocytic choriomeningitis virus	UACC-257	6.28649	0.136512	1	2.2238
Arenaviridae	Mammarenavirus	Lymphocytic choriomeningitis virus	UACC-62	10.135	0	1	2.76631
Arenaviridae	Mammarenavirus	Lunk virus	BT-549	8.47332	0.0087145	1	2.85872
Arenaviridae	Mammarenavirus	Lunk virus	MCF7	0.345647	0.027174	0	0.304562
Arenaviridae	Mammarenavirus	Lunk virus	MDA-MB-231	17.1614	0.0380651	1	3.76527
Arenaviridae	Mammarenavirus	Lunk virus	MDA-MB-468	2.52284	0	1	1.4873
Arenaviridae	Mammarenavirus	Lunk virus	T-47D	16.5975	0	1	3.75294
Arenaviridae	Mammarenavirus	Lunk virus	HCT-116	5.28146	0	1	2.21469
Arenaviridae	Mammarenavirus	Lunk virus	HCT-15	5.26132	0.000480369	1	2.21661
Arenaviridae	Mammarenavirus	Lunk virus	HT29	11.6452	0.00795381	1	3.23806
Arenaviridae	Mammarenavirus	Lunk virus	SW-620	7.22325	0.00300331	1	2.59385
Arenaviridae	Mammarenavirus	Lunk virus	786-0	28.3532	0.00096074	1	4.5688
Arenaviridae	Mammarenavirus	Lunk virus	A498	25.6111	0	1	4.35643
Arenaviridae	Mammarenavirus	Lunk virus	ACHN	28.6259	0	1	4.58157
Arenaviridae	Mammarenavirus	Lunk virus	CAKI-1	23.2157	0.00106044	1	4.2188
Arenaviridae	Mammarenavirus	Lunk virus	RXF 393	9.47976	0.00444981	1	2.93942
Arenaviridae	Mammarenavirus	Lunk virus	SN12C	11.2868	0	1	3.17861
Arenaviridae	Mammarenavirus	Lunk virus	TK-10	55.4935	0	1	5.79338
Arenaviridae	Mammarenavirus	Lunk virus	UO-31	15.109	0.20506	1	3.55825
Arenaviridae	Mammarenavirus	Lunk virus	A549	35.2862	0	1	4.93319
Arenaviridae	Mammarenavirus	Lunk virus	EKVX	17.7089	0.00146944	1	3.817
Arenaviridae	Mammarenavirus	Lunk virus	NCI-H226	16.834	0	1	3.72987
Arenaviridae	Mammarenavirus	Lunk virus	NCI-H23	14.7257	0	1	3.55467
Arenaviridae	Mammarenavirus	Lunk virus	NCI-H460	10.2599	0.000508628	1	3.08194
Arenaviridae	Mammarenavirus	Lunk virus	NCI-H522	13.7675	0	1	3.42442
Arenaviridae	Mammarenavirus	Lunk virus	HOP-62	28.5535	0	1	4.55937
Arenaviridae	Mammarenavirus	Lunk virus	HOP-92	7.45873	0	1	2.62988
Arenaviridae	Mammarenavirus	Lunk virus	IGROV1	15.9534	0.0397292	1	3.69224
Arenaviridae	Mammarenavirus	Lunk virus	ADR-RES	11.0376	0	1	3.15152
Arenaviridae	Mammarenavirus	Lunk virus	OVCAR-3	8.54652	0	1	2.84707
Arenaviridae	Mammarenavirus	Lunk virus	OVCAR-4	8.25605	0.000905974	1	2.7592
Arenaviridae	Mammarenavirus	Lunk virus	OVCAR-5	3.41937	0.0250213	1	1.80608
Arenaviridae	Mammarenavirus	Lunk virus	OVCAR-8	23.0335	0	1	4.22183
Arenaviridae	Mammarenavirus	Lunk virus	SK-OV-3	55.5262	0.000673627	1	5.81383
Arenaviridae	Mammarenavirus	Lunk virus	DU-145	34.008	0.000466225	1	4.87451
Arenaviridae	Mammarenavirus	Lunk virus	PC-3	10.7866	0	1	3.10693
Arenaviridae	Mammarenavirus	Lunk virus	K562	0.541187	0.000582548	0	0.478629
Arenaviridae	Mammarenavirus	Lunk virus	MOLT-4	0.0324034	0	0	0.0327365
Arenaviridae	Mammarenavirus	Lunk virus	CCRF-CEM	0.00600507	0	0	0
Arenaviridae	Mammarenavirus	Lunk virus	SF-268	26.7854	0	1	4.47877
Arenaviridae	Mammarenavirus	Lunk virus	SF-295	15.5072	0	1	3.6398
Arenaviridae	Mammarenavirus	Lunk virus	SF-539	48.518	0	1	5.50802
Arenaviridae	Mammarenavirus	Lunk virus	SNB-19	77.2946	0.0061233	1	6.65821
Arenaviridae	Mammarenavirus	Lunk virus	SNB-75	56.9702	0	1	5.84485
Arenaviridae	Mammarenavirus	Lunk virus	U251	33.8385	0	1	4.87639
Arenaviridae	Mammarenavirus	Lunk virus	M14	13.2526	0.000851368	1	3.39173
Arenaviridae	Mammarenavirus	Lunk virus	MALME-3M	21.8154	0.0011869	1	4.12152
Arenaviridae	Mammarenavirus	Lunk virus	MDA-MB-435	30.8509	0	1	4.69198
Arenaviridae	Mammarenavirus	Lunk virus	SK-MEL-2	16.3168	0.0930387	1	3.69022
Arenaviridae	Mammarenavirus	Lunk virus	SK-MEL-28	38.9034	0	1	5.08963
Arenaviridae	Mammarenavirus	Lunk virus	SK-MEL-5	10.1466	0	1	3.04789
Arenaviridae	Mammarenavirus	Lunk virus	UACC-257	13.4291	0.356514	1	3.43424
Arenaviridae	Mammarenavirus	Lunk virus	UACC-62	4.15554	0	1	1.95701
Arenaviridae	Mammarenavirus	Lujo virus	BT-549	12.4481	0.00435949	1	2.78448
Arenaviridae	Mammarenavirus	Lujo virus	MCF7	0.137907	0	0	0.0859678
Arenaviridae	Mammarenavirus	Lujo virus	MDA-MB-231	34.5939	0.0162143	1	4.38774
Arenaviridae	Mammarenavirus	Lujo virus	MDA-MB-468	0.152802	0	0	0.0923445
Arenaviridae	Mammarenavirus	Lujo virus	T-47D	4.7916	0	1	1.67145
Arenaviridae	Mammarenavirus	Lujo virus	HCT-116	14.9587	0	1	3.04005
Arenaviridae	Mammarenavirus	Lujo virus	HCT-15	16.1928	0.297113	1	3.15408
Arenaviridae	Mammarenavirus	Lujo virus	HT29	1.34714	0.00224235	0	0.681358
Arenaviridae	Mammarenavirus	Lujo virus	SW-620	32.8249	0.00240308	1	4.22218
Arenaviridae	Mammarenavirus	Lujo virus	786-0	50.4221	0.00115855	1	5.02235
Arenaviridae	Mammarenavirus	Lujo virus	A498	60.1746	0.00220801	1	5.39258
Arenaviridae	Mammarenavirus	Lujo virus	ACHN	64.3446	0	1	5.6184
Arenaviridae	Mammarenavirus	Lujo virus	CAKI-1	66.0717	0	1	5.66555
Arenaviridae	Mammarenavirus	Lujo virus	RXF 393	25.261	0.00805701	1	3.83552
Arenaviridae	Mammarenavirus	Lujo virus	SN12C	23.1323	0.000457307	1	3.66081
Arenaviridae	Mammarenavirus	Lujo virus	TK-10	77.7755	0.00471172	1	6.20559
Arenaviridae	Mammarenavirus	Lujo virus	UO-31	44.7697	0.0309618	1	4.86362
Arenaviridae	Mammarenavirus	Lujo virus	A549	47.1766	0.240043	1	4.8743
Arenaviridae	Mammarenavirus	Lujo virus	EKVX	21.2003	0.0622355	1	3.53612
Arenaviridae	Mammarenavirus	Lujo virus	NCI-H226	6.61097	0	1	2.00399
Arenaviridae	Mammarenavirus	Lujo virus	NCI-H23	5.53608	0	1	1.83082
Arenaviridae	Mammarenavirus	Lujo virus	NCI-H460	14.1319	0	1	2.9479
Arenaviridae	Mammarenavirus	Lujo virus	NCI-H522	4.18175	0.00107764	1	1.53313
Arenaviridae	Mammarenavirus	Lujo virus	HOP-62	41.754	0.00081999	1	4.76103
Arenaviridae	Mammarenavirus	Lujo virus	HOP-92	55.0889	0	1	5.20175
Arenaviridae	Mammarenavirus	Lujo virus	IGROV1	69.8095	0.0669895	1	5.77066
Arenaviridae	Mammarenavirus	Lujo virus	ADR-RES	6.69417	0.00246621	1	2.01838
Arenaviridae	Mammarenavirus	Lujo virus	OVCAR-3	15.8701	0.00920994	1	3.14338
Arenaviridae	Mammarenavirus	Lujo virus	OVCAR-4	25.2548	0.00119883	1	3.81246
Arenaviridae	Mammarenavirus	Lujo virus	OVCAR-5	0.327065	0.0153347	0	0.19667
Arenaviridae	Mammarenavirus	Lujo virus	OVCAR-8	31.947	0	1	4.1981
Arenaviridae	Mammarenavirus	Lujo virus	SK-OV-3	77.8364	0.000372947	1	6.16124
Arenaviridae	Mammarenavirus	Lujo virus	DU-145	13.2788	0.00265216	1	2.86561
Arenaviridae	Mammarenavirus	Lujo virus	PC-3	30.0079	0	1	4.07273
Arenaviridae	Mammarenavirus	Lujo virus	K562	1.19039	0.000582548	0	0.64527
Arenaviridae	Mammarenavirus	Lujo virus	MOLT-4	0.00387918	0	0	0
Arenaviridae	Mammarenavirus	Lujo virus	CCRF-CEM	0	0	0	0
Arenaviridae	Mammarenavirus	Lujo virus	SF-268	26.7682	0	1	3.89548
Arenaviridae	Mammarenavirus	Lujo virus	SF-295	27.4242	0	1	3.93163
Arenaviridae	Mammarenavirus	Lujo virus	SF-539	28.3804	0.00195497	1	3.98064
Arenaviridae	Mammarenavirus	Lujo virus	SNB-19	89.4225	0	1	6.65821
Arenaviridae	Mammarenavirus	Lujo virus	SNB-75	65.208	0.000882528	1	5.60483
Arenaviridae	Mammarenavirus	Lujo virus	U251	66.4965	0	1	5.67222
Arenaviridae	Mammarenavirus	Lujo virus	M14	37.9311	0	1	4.47067
Arenaviridae	Mammarenavirus	Lujo virus	MALME-3M	37.5548	0	1	4.49349
Arenaviridae	Mammarenavirus	Lujo virus	MDA-MB-435	57.641	0	1	5.29114
Arenaviridae	Mammarenavirus	Lujo virus	SK-MEL-2	30.5408	0	1	4.10666
Arenaviridae	Mammarenavirus	Lujo virus	SK-MEL-28	43.1979	0.00254536	1	4.70823
Arenaviridae	Mammarenavirus	Lujo virus	SK-MEL-5	27.0982	0.00339612	1	3.92671
Arenaviridae	Mammarenavirus	Lujo virus	UACC-257	39.2994	0.136512	1	4.53877
Arenaviridae	Mammarenavirus	Lujo virus	UACC-62	12.8004	0	1	2.84845
Arenaviridae	Mammarenavirus	Xapuri virus	BT-549	55.8137	0.0087145	1	6.20737
Arenaviridae	Mammarenavirus	Xapuri virus	MCF7	36.4758	0.027174	1	5.40427
Arenaviridae	Mammarenavirus	Xapuri virus	MDA-MB-231	24.9266	0.0380651	1	4.76325
Arenaviridae	Mammarenavirus	Xapuri virus	MDA-MB-468	35.4107	0	1	5.34782
Arenaviridae	Mammarenavirus	Xapuri virus	T-47D	28.3605	0	1	4.98573
Arenaviridae	Mammarenavirus	Xapuri virus	HCT-116	24.3868	0	1	4.70641
Arenaviridae	Mammarenavirus	Xapuri virus	HCT-15	26.88	0.000480369	1	4.87198
Arenaviridae	Mammarenavirus	Xapuri virus	HT29	56.2763	0.00795381	1	6.22388
Arenaviridae	Mammarenavirus	Xapuri virus	SW-620	57.2581	0.00300331	1	6.26249
Arenaviridae	Mammarenavirus	Xapuri virus	786-0	12.1699	0.00096074	1	3.7348
Arenaviridae	Mammarenavirus	Xapuri virus	A498	2.66833	0	1	1.75851
Arenaviridae	Mammarenavirus	Xapuri virus	ACHN	26.864	0	1	4.88641
Arenaviridae	Mammarenavirus	Xapuri virus	CAKI-1	12.0102	0.00106044	1	3.66675
Arenaviridae	Mammarenavirus	Xapuri virus	RXF 393	31.661	0.00444981	1	5.15973
Arenaviridae	Mammarenavirus	Xapuri virus	SN12C	2.26853	0	1	1.62307
Arenaviridae	Mammarenavirus	Xapuri virus	TK-10	36.3511	0	1	5.36044
Arenaviridae	Mammarenavirus	Xapuri virus	UO-31	4.60462	0.20506	1	2.37762
Arenaviridae	Mammarenavirus	Xapuri virus	A549	2.47625	0	1	1.71876
Arenaviridae	Mammarenavirus	Xapuri virus	EKVX	3.03974	0.00146944	1	1.91204
Arenaviridae	Mammarenavirus	Xapuri virus	NCI-H226	7.74027	0	1	3.05134
Arenaviridae	Mammarenavirus	Xapuri virus	NCI-H23	18.6399	0	1	4.2938
Arenaviridae	Mammarenavirus	Xapuri virus	NCI-H460	0.161491	0.000508628	0	0.196341
Arenaviridae	Mammarenavirus	Xapuri virus	NCI-H522	12.1301	0	1	3.65411
Arenaviridae	Mammarenavirus	Xapuri virus	HOP-62	6.01315	0	1	2.77209
Arenaviridae	Mammarenavirus	Xapuri virus	HOP-92	0.834673	0	0	0.83215
Arenaviridae	Mammarenavirus	Xapuri virus	IGROV1	0.574045	0.0397292	0	0.599541
Arenaviridae	Mammarenavirus	Xapuri virus	ADR-RES	15.6841	0	1	4.03488
Arenaviridae	Mammarenavirus	Xapuri virus	OVCAR-3	51.3681	0	1	6.02259
Arenaviridae	Mammarenavirus	Xapuri virus	OVCAR-4	44.8274	0.000905974	1	5.76617
Arenaviridae	Mammarenavirus	Xapuri virus	OVCAR-5	0.192028	0.0250213	0	0.190283
Arenaviridae	Mammarenavirus	Xapuri virus	OVCAR-8	46.8897	0	1	5.85597
Arenaviridae	Mammarenavirus	Xapuri virus	SK-OV-3	20.5865	0.000673627	1	4.45234
Arenaviridae	Mammarenavirus	Xapuri virus	DU-145	8.57687	0.000466225	1	3.19378
Arenaviridae	Mammarenavirus	Xapuri virus	PC-3	18.0467	0	1	4.23593
Arenaviridae	Mammarenavirus	Xapuri virus	K562	7.32377	0.000582548	1	3.07894
Arenaviridae	Mammarenavirus	Xapuri virus	MOLT-4	0.1695	0	0	0.215131
Arenaviridae	Mammarenavirus	Xapuri virus	CCRF-CEM	0.0904632	0	0	0.119617
Arenaviridae	Mammarenavirus	Xapuri virus	SF-268	20.4968	0	1	4.43689
Arenaviridae	Mammarenavirus	Xapuri virus	SF-295	3.4431	0	1	2.10751
Arenaviridae	Mammarenavirus	Xapuri virus	SF-539	6.86166	0	1	2.91635
Arenaviridae	Mammarenavirus	Xapuri virus	SNB-19	63.5579	0.0061233	1	6.51333
Arenaviridae	Mammarenavirus	Xapuri virus	SNB-75	21.0566	0	1	4.45553
Arenaviridae	Mammarenavirus	Xapuri virus	U251	20.4155	0	1	4.4632
Arenaviridae	Mammarenavirus	Xapuri virus	M14	60.8444	0.000851368	1	6.42255
Arenaviridae	Mammarenavirus	Xapuri virus	MALME-3M	47.9701	0.0011869	1	5.89922
Arenaviridae	Mammarenavirus	Xapuri virus	MDA-MB-435	38.322	0	1	5.48403
Arenaviridae	Mammarenavirus	Xapuri virus	SK-MEL-2	9.90906	0.0930387	1	3.37941
Arenaviridae	Mammarenavirus	Xapuri virus	SK-MEL-28	3.53263	0	1	2.08211
Arenaviridae	Mammarenavirus	Xapuri virus	SK-MEL-5	8.82457	0	1	3.24177
Arenaviridae	Mammarenavirus	Xapuri virus	UACC-257	6.80303	0.356514	1	2.86201
Arenaviridae	Mammarenavirus	Xapuri virus	UACC-62	1.47603	0	1	1.22432
Arenaviridae	Mammarenavirus	Junin virus	BT-549	4.63143	0.0209406	0	1.51945
Arenaviridae	Mammarenavirus	Junin virus	MCF7	51.0977	0.00104158	1	5.37582
Arenaviridae	Mammarenavirus	Junin virus	MDA-MB-231	10.3699	0.0720701	1	2.83971
Arenaviridae	Mammarenavirus	Junin virus	MDA-MB-468	2.98814	0	0	1.45714
Arenaviridae	Mammarenavirus	Junin virus	T-47D	54.1783	0.000925877	1	5.55063
Arenaviridae	Mammarenavirus	Junin virus	HCT-116	17.8387	0.000912611	1	3.57536
Arenaviridae	Mammarenavirus	Junin virus	HCT-15	30.5243	0	1	4.43691
Arenaviridae	Mammarenavirus	Junin virus	HT29	4.68444	0.00674051	1	1.71118
Arenaviridae	Mammarenavirus	Junin virus	SW-620	36.955	0.00629336	1	4.74586
Arenaviridae	Mammarenavirus	Junin virus	786-0	15.8101	0.00116168	1	3.48948
Arenaviridae	Mammarenavirus	Junin virus	A498	50.8679	0.219387	1	5.65791
Arenaviridae	Mammarenavirus	Junin virus	ACHN	24.6179	0	1	4.06914
Arenaviridae	Mammarenavirus	Junin virus	CAKI-1	27.618	0.587869	1	4.31297
Arenaviridae	Mammarenavirus	Junin virus	RXF 393	16.9885	0.227008	1	3.4593
Arenaviridae	Mammarenavirus	Junin virus	SN12C	8.22114	0.0990605	1	2.64188
Arenaviridae	Mammarenavirus	Junin virus	TK-10	31.5081	0.221243	1	4.64093
Arenaviridae	Mammarenavirus	Junin virus	UO-31	11.1641	0.186069	1	3.06797
Arenaviridae	Mammarenavirus	Junin virus	A549	46.7436	0.000586138	1	5.14739
Arenaviridae	Mammarenavirus	Junin virus	EKVX	8.84535	0.00423293	1	2.68907
Arenaviridae	Mammarenavirus	Junin virus	NCI-H226	4.10866	0.243872	1	1.68952
Arenaviridae	Mammarenavirus	Junin virus	NCI-H23	14.9674	0.0126563	1	3.29681
Arenaviridae	Mammarenavirus	Junin virus	NCI-H460	16.134	0.0208659	1	3.45838
Arenaviridae	Mammarenavirus	Junin virus	NCI-H522	38.5024	0.0257723	1	4.86595
Arenaviridae	Mammarenavirus	Junin virus	HOP-62	14.966	0.000975878	1	3.29862
Arenaviridae	Mammarenavirus	Junin virus	HOP-92	10.0957	0.00968394	1	2.76946
Arenaviridae	Mammarenavirus	Junin virus	IGROV1	41.0246	0.115368	1	5.09565
Arenaviridae	Mammarenavirus	Junin virus	ADR-RES	8.48808	0.000806554	1	2.6214
Arenaviridae	Mammarenavirus	Junin virus	OVCAR-3	42.9661	0.0131468	1	4.99569
Arenaviridae	Mammarenavirus	Junin virus	OVCAR-4	22.8586	0.000800421	1	3.95103
Arenaviridae	Mammarenavirus	Junin virus	OVCAR-5	0.0821783	0.0270831	0	0
Arenaviridae	Mammarenavirus	Junin virus	OVCAR-8	34.9209	0	1	4.67843
Arenaviridae	Mammarenavirus	Junin virus	SK-OV-3	88.6047	0	1	6.65821
Arenaviridae	Mammarenavirus	Junin virus	DU-145	4.39374	0	1	1.8342
Arenaviridae	Mammarenavirus	Junin virus	PC-3	32.6416	0.00048521	1	4.66094
Arenaviridae	Mammarenavirus	Junin virus	K562	15.9611	0.000582548	1	3.46337
Arenaviridae	Mammarenavirus	Junin virus	MOLT-4	11.336	0	1	3.05576
Arenaviridae	Mammarenavirus	Junin virus	CCRF-CEM	5.45531	0	1	2.11243
Arenaviridae	Mammarenavirus	Junin virus	SF-268	5.11563	0.0795958	1	1.97937
Arenaviridae	Mammarenavirus	Junin virus	SF-295	10.8319	0.00540813	1	2.89362
Arenaviridae	Mammarenavirus	Junin virus	SF-539	24.3283	0	1	3.95324
Arenaviridae	Mammarenavirus	Junin virus	SNB-19	73.9418	0	1	6.19416
Arenaviridae	Mammarenavirus	Junin virus	SNB-75	29.4501	0	1	4.25856
Arenaviridae	Mammarenavirus	Junin virus	U251	56.4577	0.00127207	1	5.64546
Arenaviridae	Mammarenavirus	Junin virus	M14	5.45349	0	1	2.07111
Arenaviridae	Mammarenavirus	Junin virus	MALME-3M	7.10644	0.00909236	1	2.39287
Arenaviridae	Mammarenavirus	Junin virus	MDA-MB-435	26.8488	0	1	4.22118
Arenaviridae	Mammarenavirus	Junin virus	SK-MEL-2	14.9251	0.00301796	1	3.3664
Arenaviridae	Mammarenavirus	Junin virus	SK-MEL-28	8.34023	0	1	2.59587
Arenaviridae	Mammarenavirus	Junin virus	SK-MEL-5	31.2104	0	1	4.45538
Arenaviridae	Mammarenavirus	Junin virus	UACC-257	5.70777	0.495544	1	2.20192
Arenaviridae	Mammarenavirus	Junin virus	UACC-62	3.80886	0	1	1.69943
Arenaviridae	Mammarenavirus	Aporé virus	BT-549	10.9411	0	1	2.90394
Arenaviridae	Mammarenavirus	Aporé virus	MCF7	12.1816	0.0018368	1	3.05119
Arenaviridae	Mammarenavirus	Aporé virus	MDA-MB-231	19.3229	0.0371767	1	3.73438
Arenaviridae	Mammarenavirus	Aporé virus	MDA-MB-468	0.437537	0	0	0.303337
Arenaviridae	Mammarenavirus	Aporé virus	T-47D	6.48596	0	1	2.23222
Arenaviridae	Mammarenavirus	Aporé virus	HCT-116	18.9362	0.0632675	1	3.70484
Arenaviridae	Mammarenavirus	Aporé virus	HCT-15	7.97294	0.00155592	1	2.54653
Arenaviridae	Mammarenavirus	Aporé virus	HT29	4.62905	0.00291047	0	1.84573
Arenaviridae	Mammarenavirus	Aporé virus	SW-620	18.0041	0.00183446	1	3.62751
Arenaviridae	Mammarenavirus	Aporé virus	786-0	22.01	0.0197336	1	3.97262
Arenaviridae	Mammarenavirus	Aporé virus	A498	26.709	0.00461928	1	4.26823
Arenaviridae	Mammarenavirus	Aporé virus	ACHN	29.7195	0	1	4.43596
Arenaviridae	Mammarenavirus	Aporé virus	CAKI-1	16.0971	0.0285152	1	3.45792
Arenaviridae	Mammarenavirus	Aporé virus	RXF 393	7.63647	0.0017607	1	2.48041
Arenaviridae	Mammarenavirus	Aporé virus	SN12C	5.39171	0.00815589	0	2.01415
Arenaviridae	Mammarenavirus	Aporé virus	TK-10	27.5861	0.00373932	1	4.32919
Arenaviridae	Mammarenavirus	Aporé virus	UO-31	2.03112	0.169831	0	0.948452
Arenaviridae	Mammarenavirus	Aporé virus	A549	18.7849	0.0038147	1	3.74615
Arenaviridae	Mammarenavirus	Aporé virus	EKVX	5.74023	0.0907679	1	2.09426
Arenaviridae	Mammarenavirus	Aporé virus	NCI-H226	10.5485	0.0175909	1	2.85188
Arenaviridae	Mammarenavirus	Aporé virus	NCI-H23	13.2756	0.00177635	1	3.175
Arenaviridae	Mammarenavirus	Aporé virus	NCI-H460	1.65443	0.00647105	0	0.919587
Arenaviridae	Mammarenavirus	Aporé virus	NCI-H522	9.04792	0	1	2.6461
Arenaviridae	Mammarenavirus	Aporé virus	HOP-62	12.778	0.00398568	1	3.12384
Arenaviridae	Mammarenavirus	Aporé virus	HOP-92	9.3648	0	1	2.68972
Arenaviridae	Mammarenavirus	Aporé virus	IGROV1	5.75577	0.043089	0	2.08417
Arenaviridae	Mammarenavirus	Aporé virus	ADR-RES	9.71882	0	1	2.75258
Arenaviridae	Mammarenavirus	Aporé virus	OVCAR-3	19.5009	0.00519121	1	3.75743
Arenaviridae	Mammarenavirus	Aporé virus	OVCAR-4	23.4858	0.0107536	1	4.05951
Arenaviridae	Mammarenavirus	Aporé virus	OVCAR-5	0.667662	0.0325229	0	0.448433
Arenaviridae	Mammarenavirus	Aporé virus	OVCAR-8	35.7586	0	1	4.76486
Arenaviridae	Mammarenavirus	Aporé virus	SK-OV-3	81.6049	0.00050846	1	6.65821
Arenaviridae	Mammarenavirus	Aporé virus	DU-145	2.99778	0.0086526	0	1.43095
Arenaviridae	Mammarenavirus	Aporé virus	PC-3	12.8307	0	1	3.13297
Arenaviridae	Mammarenavirus	Aporé virus	K562	4.07901	0.000582548	1	1.7451
Arenaviridae	Mammarenavirus	Aporé virus	MOLT-4	1.37691	0	0	0.922178
Arenaviridae	Mammarenavirus	Aporé virus	CCRF-CEM	0	0	0	0
Arenaviridae	Mammarenavirus	Aporé virus	SF-268	4.61217	0.00294855	1	1.85459
Arenaviridae	Mammarenavirus	Aporé virus	SF-295	8.18789	0	1	2.52392
Arenaviridae	Mammarenavirus	Aporé virus	SF-539	10.3216	0.019406	1	2.82267
Arenaviridae	Mammarenavirus	Aporé virus	SNB-19	75.9899	0.00165689	1	6.41304
Arenaviridae	Mammarenavirus	Aporé virus	SNB-75	28.672	0.00361963	1	4.37332
Arenaviridae	Mammarenavirus	Aporé virus	U251	35.6116	0.000650091	1	4.7551
Arenaviridae	Mammarenavirus	Aporé virus	M14	3.75166	0.000633776	0	1.77722
Arenaviridae	Mammarenavirus	Aporé virus	MALME-3M	18.2638	0	1	3.83632
Arenaviridae	Mammarenavirus	Aporé virus	MDA-MB-435	12.0685	0.00185187	1	3.04032
Arenaviridae	Mammarenavirus	Aporé virus	SK-MEL-2	7.32071	0.00978681	1	2.37745
Arenaviridae	Mammarenavirus	Aporé virus	SK-MEL-28	1.24763	0.0246848	0	0.741945
Arenaviridae	Mammarenavirus	Aporé virus	SK-MEL-5	9.02266	0.00141287	0	2.63475
Arenaviridae	Mammarenavirus	Aporé virus	UACC-257	0.581944	0.830839	0	0
Arenaviridae	Mammarenavirus	Aporé virus	UACC-62	3.38153	0	0	1.51403
Arenaviridae	Mammarenavirus	Tamiami virus	BT-549	0.0209896	0.00696225	0	0
Arenaviridae	Mammarenavirus	Tamiami virus	MCF7	0.00372111	0	0	0
Arenaviridae	Mammarenavirus	Tamiami virus	MDA-MB-231	0.0490492	0.0118739	0	0
Arenaviridae	Mammarenavirus	Tamiami virus	MDA-MB-468	0.0087319	0	0	0
Arenaviridae	Mammarenavirus	Tamiami virus	T-47D	0.0244884	0.00338301	0	0
Arenaviridae	Mammarenavirus	Tamiami virus	HCT-116	0.226536	0.00491694	1	3.74928
Arenaviridae	Mammarenavirus	Tamiami virus	HCT-15	0.167515	0	0	2.92784
Arenaviridae	Mammarenavirus	Tamiami virus	HT29	0.00731681	0.00424083	0	0
Arenaviridae	Mammarenavirus	Tamiami virus	SW-620	0.0560251	0.00300331	0	1.54922
Arenaviridae	Mammarenavirus	Tamiami virus	786-0	0.0880771	0.00096074	1	2.59773
Arenaviridae	Mammarenavirus	Tamiami virus	A498	0.114921	0	1	3.07231
Arenaviridae	Mammarenavirus	Tamiami virus	ACHN	0.151182	0	1	3.51437
Arenaviridae	Mammarenavirus	Tamiami virus	CAKI-1	0.0937476	0	1	2.93367
Arenaviridae	Mammarenavirus	Tamiami virus	RXF 393	0.0301201	0.00453145	0	0
Arenaviridae	Mammarenavirus	Tamiami virus	SN12C	0.012159	0	0	0
Arenaviridae	Mammarenavirus	Tamiami virus	TK-10	0.0853432	0.000847732	1	2.77424
Arenaviridae	Mammarenavirus	Tamiami virus	UO-31	0	0.0430677	0	0
Arenaviridae	Mammarenavirus	Tamiami virus	A549	0.256715	0	1	3.97309
Arenaviridae	Mammarenavirus	Tamiami virus	EKVX	0.0629887	0.002309	0	1.83872
Arenaviridae	Mammarenavirus	Tamiami virus	NCI-H226	0.0206748	0.0054312	0	0
Arenaviridae	Mammarenavirus	Tamiami virus	NCI-H23	0.0492586	0	0	1.02301
Arenaviridae	Mammarenavirus	Tamiami virus	NCI-H460	0.012702	0.00091788	0	0
Arenaviridae	Mammarenavirus	Tamiami virus	NCI-H522	0.0166609	0.00230171	0	0
Arenaviridae	Mammarenavirus	Tamiami virus	HOP-62	0.0735544	0	0	1.77817
Arenaviridae	Mammarenavirus	Tamiami virus	HOP-92	0.0460987	0.0153492	0	0
Arenaviridae	Mammarenavirus	Tamiami virus	IGROV1	0.0379321	0.0304848	0	0
Arenaviridae	Mammarenavirus	Tamiami virus	ADR-RES	0.00252141	0	0	0
Arenaviridae	Mammarenavirus	Tamiami virus	OVCAR-3	0.0488714	0.00552854	0	1.10187
Arenaviridae	Mammarenavirus	Tamiami virus	OVCAR-4	0.225813	0.00881666	0	3.35801
Arenaviridae	Mammarenavirus	Tamiami virus	OVCAR-5	0	0.025763	0	0
Arenaviridae	Mammarenavirus	Tamiami virus	OVCAR-8	0.0852805	0.00076294	1	2.67856
Arenaviridae	Mammarenavirus	Tamiami virus	SK-OV-3	1.7119	0	1	6.65348
Arenaviridae	Mammarenavirus	Tamiami virus	DU-145	0.0612664	0.000466225	0	1.6538
Arenaviridae	Mammarenavirus	Tamiami virus	PC-3	0.0330043	0	0	0
Arenaviridae	Mammarenavirus	Tamiami virus	K562	0.0128224	0.000582548	0	0
Arenaviridae	Mammarenavirus	Tamiami virus	MOLT-4	0	0	0	0
Arenaviridae	Mammarenavirus	Tamiami virus	CCRF-CEM	0.00489735	0	0	0
Arenaviridae	Mammarenavirus	Tamiami virus	SF-268	0.0440342	0	0	1.35105
Arenaviridae	Mammarenavirus	Tamiami virus	SF-295	0.049621	0	0	1.41418
Arenaviridae	Mammarenavirus	Tamiami virus	SF-539	0.0807693	0	1	2.67151
Arenaviridae	Mammarenavirus	Tamiami virus	SNB-19	1.69229	0.0061233	1	6.61912
Arenaviridae	Mammarenavirus	Tamiami virus	SNB-75	0.26335	0	1	3.73835
Arenaviridae	Mammarenavirus	Tamiami virus	U251	0.449147	0	1	4.71314
Arenaviridae	Mammarenavirus	Tamiami virus	M14	0.0510702	0	0	1.62717
Arenaviridae	Mammarenavirus	Tamiami virus	MALME-3M	0.109954	0.0011869	0	2.43281
Arenaviridae	Mammarenavirus	Tamiami virus	MDA-MB-435	0.0455717	0.00155319	0	1.20158
Arenaviridae	Mammarenavirus	Tamiami virus	SK-MEL-2	0.0034881	0.0930387	0	0
Arenaviridae	Mammarenavirus	Tamiami virus	SK-MEL-28	0.00404712	0	0	0
Arenaviridae	Mammarenavirus	Tamiami virus	SK-MEL-5	0.017955	0.00600822	0	0
Arenaviridae	Mammarenavirus	Tamiami virus	UACC-257	0.0243861	0.730325	0	0
Arenaviridae	Mammarenavirus	Tamiami virus	UACC-62	0	0	0	0
Hantaviridae	Orthohantavirus	Hantaan virus	BT-549	0.574626	0.0209406	0	0.684883
Hantaviridae	Orthohantavirus	Hantaan virus	MCF7	1.40181	0.00104158	1	1.49651
Hantaviridae	Orthohantavirus	Hantaan virus	MDA-MB-231	7.55964	0.0720701	1	3.48435
Hantaviridae	Orthohantavirus	Hantaan virus	MDA-MB-468	0.355691	0	0	0.539577
Hantaviridae	Orthohantavirus	Hantaan virus	T-47D	10.2015	0.000925877	1	3.83973
Hantaviridae	Orthohantavirus	Hantaan virus	HCT-116	10.265	0.000912611	1	3.9267
Hantaviridae	Orthohantavirus	Hantaan virus	HCT-15	0.192736	0	0	0.33066
Hantaviridae	Orthohantavirus	Hantaan virus	HT29	1.62171	0.00674051	1	1.55865
Hantaviridae	Orthohantavirus	Hantaan virus	SW-620	5.16218	0.00629336	1	2.95738
Hantaviridae	Orthohantavirus	Hantaan virus	786-0	17.5136	0.00116168	1	4.69984
Hantaviridae	Orthohantavirus	Hantaan virus	A498	46.6521	0.219387	1	6.34831
Hantaviridae	Orthohantavirus	Hantaan virus	ACHN	14.0912	0	1	4.42998
Hantaviridae	Orthohantavirus	Hantaan virus	CAKI-1	25.0458	0.587869	1	5.29401
Hantaviridae	Orthohantavirus	Hantaan virus	RXF 393	2.71119	0.227008	1	2.22014
Hantaviridae	Orthohantavirus	Hantaan virus	SN12C	4.22695	0.0990605	1	2.76374
Hantaviridae	Orthohantavirus	Hantaan virus	TK-10	25.0648	0.221243	1	5.2767
Hantaviridae	Orthohantavirus	Hantaan virus	UO-31	8.27655	0.186069	1	3.70278
Hantaviridae	Orthohantavirus	Hantaan virus	A549	40.2328	0.000586138	1	6.05224
Hantaviridae	Orthohantavirus	Hantaan virus	EKVX	3.42485	0.00423293	1	2.45887
Hantaviridae	Orthohantavirus	Hantaan virus	NCI-H226	4.99703	0.243872	1	2.96146
Hantaviridae	Orthohantavirus	Hantaan virus	NCI-H23	13.347	0.0126563	1	4.25133
Hantaviridae	Orthohantavirus	Hantaan virus	NCI-H460	0.310042	0.0208659	0	0.505512
Hantaviridae	Orthohantavirus	Hantaan virus	NCI-H522	5.47911	0.0257723	1	3.07018
Hantaviridae	Orthohantavirus	Hantaan virus	HOP-62	18.8424	0.000975878	1	4.77033
Hantaviridae	Orthohantavirus	Hantaan virus	HOP-92	1.9051	0.00968394	1	1.8422
Hantaviridae	Orthohantavirus	Hantaan virus	IGROV1	4.01692	0.115368	1	2.76947
Hantaviridae	Orthohantavirus	Hantaan virus	ADR-RES	4.8892	0.000806554	1	2.92118
Hantaviridae	Orthohantavirus	Hantaan virus	OVCAR-3	3.4479	0.0131468	1	2.45341
Hantaviridae	Orthohantavirus	Hantaan virus	OVCAR-4	1.17229	0.000800421	0	1.40235
Hantaviridae	Orthohantavirus	Hantaan virus	OVCAR-5	0.684804	0.0270831	0	0.903861
Hantaviridae	Orthohantavirus	Hantaan virus	OVCAR-8	11.8975	0	1	4.16675
Hantaviridae	Orthohantavirus	Hantaan virus	SK-OV-3	51.6931	0	1	6.50405
Hantaviridae	Orthohantavirus	Hantaan virus	DU-145	2.14144	0	1	1.90898
Hantaviridae	Orthohantavirus	Hantaan virus	PC-3	5.89182	0.00048521	1	3.12496
Hantaviridae	Orthohantavirus	Hantaan virus	K562	2.11677	0.000582548	1	1.95041
Hantaviridae	Orthohantavirus	Hantaan virus	MOLT-4	0.0130287	0	0	0
Hantaviridae	Orthohantavirus	Hantaan virus	CCRF-CEM	0.00281509	0	0	0
Hantaviridae	Orthohantavirus	Hantaan virus	SF-268	8.69098	0.0795958	1	3.71928
Hantaviridae	Orthohantavirus	Hantaan virus	SF-295	13.9453	0.00540813	1	4.30171
Hantaviridae	Orthohantavirus	Hantaan virus	SF-539	29.3926	0	1	5.57711
Hantaviridae	Orthohantavirus	Hantaan virus	SNB-19	50.8098	0	1	6.4859
Hantaviridae	Orthohantavirus	Hantaan virus	SNB-75	20.8685	0	1	4.94255
Hantaviridae	Orthohantavirus	Hantaan virus	U251	34.5693	0.00127207	1	5.87896
Hantaviridae	Orthohantavirus	Hantaan virus	M14	4.50588	0	1	2.84274
Hantaviridae	Orthohantavirus	Hantaan virus	MALME-3M	10.7119	0.00909236	1	3.97312
Hantaviridae	Orthohantavirus	Hantaan virus	MDA-MB-435	20.7199	0	1	4.92935
Hantaviridae	Orthohantavirus	Hantaan virus	SK-MEL-2	6.65305	0.00301796	1	3.38686
Hantaviridae	Orthohantavirus	Hantaan virus	SK-MEL-28	8.69977	0	1	3.64701
Hantaviridae	Orthohantavirus	Hantaan virus	SK-MEL-5	6.91584	0	1	3.36357
Hantaviridae	Orthohantavirus	Hantaan virus	UACC-257	2.65663	0.495544	0	0.752476
Hantaviridae	Orthohantavirus	Hantaan virus	UACC-62	4.19744	0	1	2.74522
Hantaviridae	Orthohantavirus	Oxbow virus	BT-549	0.0011139	0.00126223	0	0
Hantaviridae	Orthohantavirus	Oxbow virus	MCF7	0.0547881	0.00301851	0	1.93596
Hantaviridae	Orthohantavirus	Oxbow virus	MDA-MB-231	0.112071	0.27051	0	0
Hantaviridae	Orthohantavirus	Oxbow virus	MDA-MB-468	0.0102433	0	0	0
Hantaviridae	Orthohantavirus	Oxbow virus	T-47D	0.252309	0	1	4.39812
Hantaviridae	Orthohantavirus	Oxbow virus	HCT-116	0.0115006	0.000367346	0	0
Hantaviridae	Orthohantavirus	Oxbow virus	HCT-15	0	0.000962164	0	0
Hantaviridae	Orthohantavirus	Oxbow virus	HT29	0.398915	0.0380544	0	4.46996
Hantaviridae	Orthohantavirus	Oxbow virus	SW-620	0.183241	0.00179166	1	3.92407
Hantaviridae	Orthohantavirus	Oxbow virus	786-0	0.00980778	0.0220511	0	0
Hantaviridae	Orthohantavirus	Oxbow virus	A498	0.0475089	0.00729308	0	0
Hantaviridae	Orthohantavirus	Oxbow virus	ACHN	0.00104676	0.0434224	0	0
Hantaviridae	Orthohantavirus	Oxbow virus	CAKI-1	0	0.57037	0	0
Hantaviridae	Orthohantavirus	Oxbow virus	RXF 393	0.0138721	0.00875797	0	0
Hantaviridae	Orthohantavirus	Oxbow virus	SN12C	0.0034565	0	0	0
Hantaviridae	Orthohantavirus	Oxbow virus	TK-10	0.0155479	0.00845973	0	0
Hantaviridae	Orthohantavirus	Oxbow virus	UO-31	0.0905826	0.207813	0	0
Hantaviridae	Orthohantavirus	Oxbow virus	A549	1.27176	0.00456145	1	6.65821
Hantaviridae	Orthohantavirus	Oxbow virus	EKVX	0.0242866	0.0130605	0	0
Hantaviridae	Orthohantavirus	Oxbow virus	NCI-H226	0.0137397	0.0015467	0	0
Hantaviridae	Orthohantavirus	Oxbow virus	NCI-H23	1.17901	0.00755338	1	6.54033
Hantaviridae	Orthohantavirus	Oxbow virus	NCI-H460	0	0	0	0
Hantaviridae	Orthohantavirus	Oxbow virus	NCI-H522	1.0159	0.0149376	1	6.35054
Hantaviridae	Orthohantavirus	Oxbow virus	HOP-62	0.00808338	0.0166758	0	0
Hantaviridae	Orthohantavirus	Oxbow virus	HOP-92	0.0227291	0.0215595	0	0
Hantaviridae	Orthohantavirus	Oxbow virus	IGROV1	0	0.136458	0	0
Hantaviridae	Orthohantavirus	Oxbow virus	ADR-RES	0	0.00355922	0	0
Hantaviridae	Orthohantavirus	Oxbow virus	OVCAR-3	0.00308618	0.0324739	0	0
Hantaviridae	Orthohantavirus	Oxbow virus	OVCAR-4	0	0.00780073	0	0
Hantaviridae	Orthohantavirus	Oxbow virus	OVCAR-5	0.0463957	0.0223656	0	0
Hantaviridae	Orthohantavirus	Oxbow virus	OVCAR-8	0	0	0	0
Hantaviridae	Orthohantavirus	Oxbow virus	SK-OV-3	0.00532845	0.0019097	0	0
Hantaviridae	Orthohantavirus	Oxbow virus	DU-145	0.0101853	0	0	0
Hantaviridae	Orthohantavirus	Oxbow virus	PC-3	0.00842081	0.031711	0	0
Hantaviridae	Orthohantavirus	Oxbow virus	K562	0.0150542	0.000582548	0	0
Hantaviridae	Orthohantavirus	Oxbow virus	MOLT-4	0	0	0	0
Hantaviridae	Orthohantavirus	Oxbow virus	CCRF-CEM	0	0	0	0
Hantaviridae	Orthohantavirus	Oxbow virus	SF-268	0.000867707	0.00409547	0	0
Hantaviridae	Orthohantavirus	Oxbow virus	SF-295	0.0569776	0.00134429	0	1.96998
Hantaviridae	Orthohantavirus	Oxbow virus	SF-539	0.0203998	0.131489	0	0
Hantaviridae	Orthohantavirus	Oxbow virus	SNB-19	0.248745	0.00749438	1	4.38741
Hantaviridae	Orthohantavirus	Oxbow virus	SNB-75	0.0238859	0.114697	0	0
Hantaviridae	Orthohantavirus	Oxbow virus	U251	0.119574	0.00320296	1	3.31982
Hantaviridae	Orthohantavirus	Oxbow virus	M14	0.187925	0.0996246	0	3.92776
Hantaviridae	Orthohantavirus	Oxbow virus	MALME-3M	0.159385	0.00513547	1	3.78278
Hantaviridae	Orthohantavirus	Oxbow virus	MDA-MB-435	0.246328	0.00606234	1	4.34939
Hantaviridae	Orthohantavirus	Oxbow virus	SK-MEL-2	0.172341	0.0347717	0	3.3626
Hantaviridae	Orthohantavirus	Oxbow virus	SK-MEL-28	0.404798	0.00117966	1	5.05172
Hantaviridae	Orthohantavirus	Oxbow virus	SK-MEL-5	0.254485	0.0269595	0	3.80693
Hantaviridae	Orthohantavirus	Oxbow virus	UACC-257	0	0.846649	0	0
Hantaviridae	Orthohantavirus	Oxbow virus	UACC-62	0.0169146	0.0031243	0	0
Hantaviridae	Orthohantavirus	Sin Nombre virus	BT-549	0.0975989	0.00126223	0	0.272889
Hantaviridae	Orthohantavirus	Sin Nombre virus	MCF7	26.8091	0.00301851	1	6.06911
Hantaviridae	Orthohantavirus	Sin Nombre virus	MDA-MB-231	0.745191	0.27051	0	0
Hantaviridae	Orthohantavirus	Sin Nombre virus	MDA-MB-468	2.90318	0	1	2.83296
Hantaviridae	Orthohantavirus	Sin Nombre virus	T-47D	38.0521	0	1	6.65821
Hantaviridae	Orthohantavirus	Sin Nombre virus	HCT-116	23.4058	0.000367346	1	5.83264
Hantaviridae	Orthohantavirus	Sin Nombre virus	HCT-15	1.14095	0.000962164	1	1.77955
Hantaviridae	Orthohantavirus	Sin Nombre virus	HT29	16.3614	0.0380544	1	5.25279
Hantaviridae	Orthohantavirus	Sin Nombre virus	SW-620	19.1156	0.00179166	1	5.50466
Hantaviridae	Orthohantavirus	Sin Nombre virus	786-0	1.4614	0.0220511	1	2.02208
Hantaviridae	Orthohantavirus	Sin Nombre virus	A498	3.68095	0.00729308	1	3.16681
Hantaviridae	Orthohantavirus	Sin Nombre virus	ACHN	1.60398	0.0434224	1	2.16171
Hantaviridae	Orthohantavirus	Sin Nombre virus	CAKI-1	0.156026	0.57037	0	0
Hantaviridae	Orthohantavirus	Sin Nombre virus	RXF 393	0.0295624	0.00875797	0	0
Hantaviridae	Orthohantavirus	Sin Nombre virus	SN12C	0.983628	0	1	1.65771
Hantaviridae	Orthohantavirus	Sin Nombre virus	TK-10	4.52557	0.00845973	1	3.42398
Hantaviridae	Orthohantavirus	Sin Nombre virus	UO-31	0.667847	0.207813	0	0
Hantaviridae	Orthohantavirus	Sin Nombre virus	A549	23.8705	0.00456145	1	5.8767
Hantaviridae	Orthohantavirus	Sin Nombre virus	EKVX	2.23633	0.0130605	1	2.51559
Hantaviridae	Orthohantavirus	Sin Nombre virus	NCI-H226	2.45648	0.0015467	1	2.69181
Hantaviridae	Orthohantavirus	Sin Nombre virus	NCI-H23	16.0789	0.00755338	1	5.23655
Hantaviridae	Orthohantavirus	Sin Nombre virus	NCI-H460	0.0222383	0	0	0
Hantaviridae	Orthohantavirus	Sin Nombre virus	NCI-H522	17.6162	0.0149376	1	5.35801
Hantaviridae	Orthohantavirus	Sin Nombre virus	HOP-62	1.52557	0.0166758	1	2.06392
Hantaviridae	Orthohantavirus	Sin Nombre virus	HOP-92	0	0.0215595	0	0
Hantaviridae	Orthohantavirus	Sin Nombre virus	IGROV1	0.00955315	0.136458	0	0
Hantaviridae	Orthohantavirus	Sin Nombre virus	ADR-RES	5.4484	0.00355922	1	3.60128
Hantaviridae	Orthohantavirus	Sin Nombre virus	OVCAR-3	0.784933	0.0324739	1	1.40784
Hantaviridae	Orthohantavirus	Sin Nombre virus	OVCAR-4	0.459918	0.00780073	0	0.965856
Hantaviridae	Orthohantavirus	Sin Nombre virus	OVCAR-5	2.42274	0.0223656	1	2.65724
Hantaviridae	Orthohantavirus	Sin Nombre virus	OVCAR-8	2.79297	0	1	2.79195
Hantaviridae	Orthohantavirus	Sin Nombre virus	SK-OV-3	6.29716	0.0019097	1	3.88902
Hantaviridae	Orthohantavirus	Sin Nombre virus	DU-145	0.172679	0	0	0.438477
Hantaviridae	Orthohantavirus	Sin Nombre virus	PC-3	1.39089	0.031711	1	2.00399
Hantaviridae	Orthohantavirus	Sin Nombre virus	K562	7.83019	0.000582548	1	4.15487
Hantaviridae	Orthohantavirus	Sin Nombre virus	MOLT-4	0	0	0	0
Hantaviridae	Orthohantavirus	Sin Nombre virus	CCRF-CEM	0	0	0	0
Hantaviridae	Orthohantavirus	Sin Nombre virus	SF-268	0.629801	0.00409547	1	1.20712
Hantaviridae	Orthohantavirus	Sin Nombre virus	SF-295	3.20928	0.00134429	1	2.97843
Hantaviridae	Orthohantavirus	Sin Nombre virus	SF-539	1.92397	0.131489	1	2.329
Hantaviridae	Orthohantavirus	Sin Nombre virus	SNB-19	22.0163	0.00749438	1	5.73806
Hantaviridae	Orthohantavirus	Sin Nombre virus	SNB-75	14.9989	0.114697	1	5.17448
Hantaviridae	Orthohantavirus	Sin Nombre virus	U251	14.3981	0.00320296	1	5.0852
Hantaviridae	Orthohantavirus	Sin Nombre virus	M14	0.532867	0.0996246	0	0.653443
Hantaviridae	Orthohantavirus	Sin Nombre virus	MALME-3M	3.13274	0.00513547	1	2.93933
Hantaviridae	Orthohantavirus	Sin Nombre virus	MDA-MB-435	6.78814	0.00606234	1	3.9685
Hantaviridae	Orthohantavirus	Sin Nombre virus	SK-MEL-2	2.70599	0.0347717	1	2.72241
Hantaviridae	Orthohantavirus	Sin Nombre virus	SK-MEL-28	1.6443	0.00117966	1	2.17101
Hantaviridae	Orthohantavirus	Sin Nombre virus	SK-MEL-5	8.31574	0.0269595	1	4.29411
Hantaviridae	Orthohantavirus	Sin Nombre virus	UACC-257	3.15931	0.846649	0	2.20516
Hantaviridae	Orthohantavirus	Sin Nombre virus	UACC-62	2.6937	0.0031243	1	2.7446
Hantaviridae	Orthohantavirus	Montano virus	BT-549	12.4171	0.0152815	1	2.91341
Hantaviridae	Orthohantavirus	Montano virus	MCF7	30.9039	0.000721233	1	4.89138
Hantaviridae	Orthohantavirus	Montano virus	MDA-MB-231	11.8495	0.0351543	1	3.19536
Hantaviridae	Orthohantavirus	Montano virus	MDA-MB-468	4.52638	0	0	2.3227
Hantaviridae	Orthohantavirus	Montano virus	T-47D	45.4346	0.00116136	1	5.54313
Hantaviridae	Orthohantavirus	Montano virus	HCT-116	57.397	0	1	5.87827
Hantaviridae	Orthohantavirus	Montano virus	HCT-15	33.9013	0.000621677	1	4.63248
Hantaviridae	Orthohantavirus	Montano virus	HT29	15.8191	0.0042103	1	3.47417
Hantaviridae	Orthohantavirus	Montano virus	SW-620	49.0323	0.00209721	1	5.68746
Hantaviridae	Orthohantavirus	Montano virus	786-0	31.4874	0	1	4.71288
Hantaviridae	Orthohantavirus	Montano virus	A498	41.2973	0.0670148	1	5.03742
Hantaviridae	Orthohantavirus	Montano virus	ACHN	48.6474	0.00267543	1	5.48304
Hantaviridae	Orthohantavirus	Montano virus	CAKI-1	20.3915	0.0141229	1	3.9535
Hantaviridae	Orthohantavirus	Montano virus	RXF 393	9.73133	0.0035755	1	2.68897
Hantaviridae	Orthohantavirus	Montano virus	SN12C	6.12527	0.00489804	1	2.33752
Hantaviridae	Orthohantavirus	Montano virus	TK-10	48.898	0.00583255	1	5.47578
Hantaviridae	Orthohantavirus	Montano virus	UO-31	12.0552	0.133882	1	3.31582
Hantaviridae	Orthohantavirus	Montano virus	A549	36.4412	0	1	4.78194
Hantaviridae	Orthohantavirus	Montano virus	EKVX	10.1528	0.0664054	1	3.1939
Hantaviridae	Orthohantavirus	Montano virus	NCI-H226	29.6157	0.0860941	1	4.4878
Hantaviridae	Orthohantavirus	Montano virus	NCI-H23	35.6391	0.0074747	1	5.01361
Hantaviridae	Orthohantavirus	Montano virus	NCI-H460	1.01434	0	0	0.72736
Hantaviridae	Orthohantavirus	Montano virus	NCI-H522	33.3264	0	1	5.00407
Hantaviridae	Orthohantavirus	Montano virus	HOP-62	19.3786	0	1	3.77468
Hantaviridae	Orthohantavirus	Montano virus	HOP-92	1.62763	0.0107682	0	1.02255
Hantaviridae	Orthohantavirus	Montano virus	IGROV1	2.34168	0.0599553	1	1.36004
Hantaviridae	Orthohantavirus	Montano virus	ADR-RES	8.07921	0	1	2.75915
Hantaviridae	Orthohantavirus	Montano virus	OVCAR-3	14.3988	0.0161902	1	3.75304
Hantaviridae	Orthohantavirus	Montano virus	OVCAR-4	38.9559	0.0199222	1	4.92285
Hantaviridae	Orthohantavirus	Montano virus	OVCAR-5	5.74029	0.0232287	1	2.44609
Hantaviridae	Orthohantavirus	Montano virus	OVCAR-8	24.2699	0	1	4.24481
Hantaviridae	Orthohantavirus	Montano virus	SK-OV-3	70.568	0.00168831	1	6.35629
Hantaviridae	Orthohantavirus	Montano virus	DU-145	5.97382	0	1	2.02635
Hantaviridae	Orthohantavirus	Montano virus	PC-3	45.9121	0.000791353	1	5.41813
Hantaviridae	Orthohantavirus	Montano virus	K562	7.11766	0.000582548	1	2.57063
Hantaviridae	Orthohantavirus	Montano virus	MOLT-4	0.00183502	0	0	0
Hantaviridae	Orthohantavirus	Montano virus	CCRF-CEM	0.00736065	0	0	0
Hantaviridae	Orthohantavirus	Montano virus	SF-268	10.6333	0.0530251	1	2.95399
Hantaviridae	Orthohantavirus	Montano virus	SF-295	25.885	0	1	4.34307
Hantaviridae	Orthohantavirus	Montano virus	SF-539	39.9577	0.00552678	1	5.02084
Hantaviridae	Orthohantavirus	Montano virus	SNB-19	77.5915	0.0103265	1	6.65821
Hantaviridae	Orthohantavirus	Montano virus	SNB-75	49.4589	0	1	5.6032
Hantaviridae	Orthohantavirus	Montano virus	U251	56.6873	0	1	5.78121
Hantaviridae	Orthohantavirus	Montano virus	M14	20.731	0.000669142	1	3.77264
Hantaviridae	Orthohantavirus	Montano virus	MALME-3M	16.4219	0	1	3.78526
Hantaviridae	Orthohantavirus	Montano virus	MDA-MB-435	34.484	0	1	5.04879
Hantaviridae	Orthohantavirus	Montano virus	SK-MEL-2	21.1422	0.0125215	1	4.24507
Hantaviridae	Orthohantavirus	Montano virus	SK-MEL-28	19.9888	0	1	4.23518
Hantaviridae	Orthohantavirus	Montano virus	SK-MEL-5	21.7356	0.00299789	1	4.24723
Hantaviridae	Orthohantavirus	Montano virus	UACC-257	21.0119	0.528117	1	4.36443
Hantaviridae	Orthohantavirus	Montano virus	UACC-62	16.1161	0	1	3.91198
Hantaviridae	Orthohantavirus	Rockport virus	BT-549	1.8497	0.0152815	0	1.71691
Hantaviridae	Orthohantavirus	Rockport virus	MCF7	1.32703	0.000721233	0	2.24325
Hantaviridae	Orthohantavirus	Rockport virus	MDA-MB-231	6.03767	0.0351543	1	3.57004
Hantaviridae	Orthohantavirus	Rockport virus	MDA-MB-468	0.196476	0	0	0.55145
Hantaviridae	Orthohantavirus	Rockport virus	T-47D	1.11899	0.00116136	1	1.70604
Hantaviridae	Orthohantavirus	Rockport virus	HCT-116	10.3927	0	1	4.29778
Hantaviridae	Orthohantavirus	Rockport virus	HCT-15	4.47293	0.000621677	0	2.68412
Hantaviridae	Orthohantavirus	Rockport virus	HT29	2.11081	0.0042103	1	2.40791
Hantaviridae	Orthohantavirus	Rockport virus	SW-620	11.0319	0.00209721	1	4.71519
Hantaviridae	Orthohantavirus	Rockport virus	786-0	32.4956	0	1	6.13606
Hantaviridae	Orthohantavirus	Rockport virus	A498	30.2722	0.0670148	1	5.86183
Hantaviridae	Orthohantavirus	Rockport virus	ACHN	12.3769	0.00267543	1	4.5615
Hantaviridae	Orthohantavirus	Rockport virus	CAKI-1	5.81836	0.0141229	1	3.4833
Hantaviridae	Orthohantavirus	Rockport virus	RXF 393	1.6372	0.0035755	1	1.69914
Hantaviridae	Orthohantavirus	Rockport virus	SN12C	1.44848	0.00489804	1	1.7805
Hantaviridae	Orthohantavirus	Rockport virus	TK-10	18.3303	0.00583255	1	5.40938
Hantaviridae	Orthohantavirus	Rockport virus	UO-31	10.7323	0.133882	1	4.7413
Hantaviridae	Orthohantavirus	Rockport virus	A549	29.8545	0	1	5.73968
Hantaviridae	Orthohantavirus	Rockport virus	EKVX	0.568636	0.0664054	0	0.477386
Hantaviridae	Orthohantavirus	Rockport virus	NCI-H226	14.7602	0.0860941	1	4.7351
Hantaviridae	Orthohantavirus	Rockport virus	NCI-H23	16.1707	0.0074747	1	5.14737
Hantaviridae	Orthohantavirus	Rockport virus	NCI-H460	0.0565427	0	0	0.0536077
Hantaviridae	Orthohantavirus	Rockport virus	NCI-H522	8.45305	0	1	4.60246
Hantaviridae	Orthohantavirus	Rockport virus	HOP-62	16.5477	0	1	4.67355
Hantaviridae	Orthohantavirus	Rockport virus	HOP-92	0.315291	0.0107682	0	0.657503
Hantaviridae	Orthohantavirus	Rockport virus	IGROV1	0.560923	0.0599553	0	0.998557
Hantaviridae	Orthohantavirus	Rockport virus	ADR-RES	1.04942	0	1	1.47499
Hantaviridae	Orthohantavirus	Rockport virus	OVCAR-3	0.604164	0.0161902	0	1.24337
Hantaviridae	Orthohantavirus	Rockport virus	OVCAR-4	12.2991	0.0199222	1	5.14725
Hantaviridae	Orthohantavirus	Rockport virus	OVCAR-5	0.52538	0.0232287	0	0.937623
Hantaviridae	Orthohantavirus	Rockport virus	OVCAR-8	3.46481	0	1	2.78631
Hantaviridae	Orthohantavirus	Rockport virus	SK-OV-3	31.7097	0.00168831	1	5.90186
Hantaviridae	Orthohantavirus	Rockport virus	DU-145	1.59581	0	0	1.63328
Hantaviridae	Orthohantavirus	Rockport virus	PC-3	6.7481	0.000791353	1	3.49487
Hantaviridae	Orthohantavirus	Rockport virus	K562	3.41539	0.000582548	1	2.56546
Hantaviridae	Orthohantavirus	Rockport virus	MOLT-4	0	0	0	0
Hantaviridae	Orthohantavirus	Rockport virus	CCRF-CEM	0.0312704	0	0	0.049729
Hantaviridae	Orthohantavirus	Rockport virus	SF-268	2.61964	0.0530251	1	2.36348
Hantaviridae	Orthohantavirus	Rockport virus	SF-295	14.2781	0	1	4.72581
Hantaviridae	Orthohantavirus	Rockport virus	SF-539	12.7106	0.00552678	1	4.4486
Hantaviridae	Orthohantavirus	Rockport virus	SNB-19	38.7586	0.0103265	1	6.46676
Hantaviridae	Orthohantavirus	Rockport virus	SNB-75	3.6201	0	1	2.88494
Hantaviridae	Orthohantavirus	Rockport virus	U251	28.87	0	1	5.88768
Hantaviridae	Orthohantavirus	Rockport virus	M14	12.8003	0.000669142	1	4.7267
Hantaviridae	Orthohantavirus	Rockport virus	MALME-3M	13.3613	0	1	5.59799
Hantaviridae	Orthohantavirus	Rockport virus	MDA-MB-435	27.0855	0	1	6.11331
Hantaviridae	Orthohantavirus	Rockport virus	SK-MEL-2	11.7288	0.0125215	1	4.77081
Hantaviridae	Orthohantavirus	Rockport virus	SK-MEL-28	21.271	0	1	5.79932
Hantaviridae	Orthohantavirus	Rockport virus	SK-MEL-5	8.81418	0.00299789	1	3.93379
Hantaviridae	Orthohantavirus	Rockport virus	UACC-257	4.08152	0.528117	1	3.49695
Hantaviridae	Orthohantavirus	Rockport virus	UACC-62	3.63178	0	1	3.13928
Hantaviridae	Mobatvirus	Nova virus	BT-549	26.5629	0.0152815	1	3.75578
Hantaviridae	Mobatvirus	Nova virus	MCF7	52.9319	0.000721233	1	5.19422
Hantaviridae	Mobatvirus	Nova virus	MDA-MB-231	24.018	0.0351543	1	3.83252
Hantaviridae	Mobatvirus	Nova virus	MDA-MB-468	19.3752	0	1	3.61933
Hantaviridae	Mobatvirus	Nova virus	T-47D	65.9558	0.00116136	1	5.69117
Hantaviridae	Mobatvirus	Nova virus	HCT-116	46.6141	0	1	5.03938
Hantaviridae	Mobatvirus	Nova virus	HCT-15	21.418	0.000621677	1	3.43533
Hantaviridae	Mobatvirus	Nova virus	HT29	51.6475	0.0042103	1	5.09732
Hantaviridae	Mobatvirus	Nova virus	SW-620	57.5168	0.00209721	1	5.39221
Hantaviridae	Mobatvirus	Nova virus	786-0	55.2302	0	1	5.19924
Hantaviridae	Mobatvirus	Nova virus	A498	60.5383	0.0670148	1	5.4179
Hantaviridae	Mobatvirus	Nova virus	ACHN	29.2653	0.00267543	1	4.19343
Hantaviridae	Mobatvirus	Nova virus	CAKI-1	22.0325	0.0141229	1	3.77132
Hantaviridae	Mobatvirus	Nova virus	RXF 393	6.65468	0.0035755	1	2.21589
Hantaviridae	Mobatvirus	Nova virus	SN12C	7.95381	0.00489804	1	2.41707
Hantaviridae	Mobatvirus	Nova virus	TK-10	87.6828	0.00583255	1	6.56502
Hantaviridae	Mobatvirus	Nova virus	UO-31	37.2951	0.133882	1	4.64418
Hantaviridae	Mobatvirus	Nova virus	A549	40.6682	0	1	4.63781
Hantaviridae	Mobatvirus	Nova virus	EKVX	15.802	0.0664054	1	3.38605
Hantaviridae	Mobatvirus	Nova virus	NCI-H226	45.4965	0.0860941	1	4.77404
Hantaviridae	Mobatvirus	Nova virus	NCI-H23	48.8404	0.0074747	1	5.07096
Hantaviridae	Mobatvirus	Nova virus	NCI-H460	3.26542	0	0	1.4594
Hantaviridae	Mobatvirus	Nova virus	NCI-H522	43.6589	0	1	4.77672
Hantaviridae	Mobatvirus	Nova virus	HOP-62	50.2432	0	1	4.98696
Hantaviridae	Mobatvirus	Nova virus	HOP-92	5.0751	0.0107682	1	1.80383
Hantaviridae	Mobatvirus	Nova virus	IGROV1	7.43992	0.0599553	1	2.30474
Hantaviridae	Mobatvirus	Nova virus	ADR-RES	12.8078	0	1	2.97254
Hantaviridae	Mobatvirus	Nova virus	OVCAR-3	33.8322	0.0161902	1	4.57857
Hantaviridae	Mobatvirus	Nova virus	OVCAR-4	33.1155	0.0199222	1	4.29732
Hantaviridae	Mobatvirus	Nova virus	OVCAR-5	11.6891	0.0232287	1	2.73967
Hantaviridae	Mobatvirus	Nova virus	OVCAR-8	10.8838	0	1	2.78041
Hantaviridae	Mobatvirus	Nova virus	SK-OV-3	64.7098	0.00168831	1	5.59401
Hantaviridae	Mobatvirus	Nova virus	DU-145	19.3675	0	1	3.38565
Hantaviridae	Mobatvirus	Nova virus	PC-3	36.3692	0.000791353	1	4.55581
Hantaviridae	Mobatvirus	Nova virus	K562	37.1132	0.000582548	1	4.45475
Hantaviridae	Mobatvirus	Nova virus	MOLT-4	0.0083014	0	0	0
Hantaviridae	Mobatvirus	Nova virus	CCRF-CEM	0.00546998	0	0	0
Hantaviridae	Mobatvirus	Nova virus	SF-268	9.76515	0.0530251	1	2.63369
Hantaviridae	Mobatvirus	Nova virus	SF-295	57.6265	0	1	5.36933
Hantaviridae	Mobatvirus	Nova virus	SF-539	49.6083	0.00552678	1	5.17314
Hantaviridae	Mobatvirus	Nova virus	SNB-19	85.3237	0.0103265	1	6.46726
Hantaviridae	Mobatvirus	Nova virus	SNB-75	25.29	0	1	4.02075
Hantaviridae	Mobatvirus	Nova virus	U251	64.9139	0	1	5.67387
Hantaviridae	Mobatvirus	Nova virus	M14	64.2064	0.000669142	1	5.55462
Hantaviridae	Mobatvirus	Nova virus	MALME-3M	33.8373	0	0	5.04061
Hantaviridae	Mobatvirus	Nova virus	MDA-MB-435	73.3	0	1	5.93717
Hantaviridae	Mobatvirus	Nova virus	SK-MEL-2	50.4055	0.0125215	1	5.00076
Hantaviridae	Mobatvirus	Nova virus	SK-MEL-28	73.0658	0	1	5.91498
Hantaviridae	Mobatvirus	Nova virus	SK-MEL-5	67.8398	0.00299789	1	5.7
Hantaviridae	Mobatvirus	Nova virus	UACC-257	82.9967	0.528117	1	6.4482
Hantaviridae	Mobatvirus	Nova virus	UACC-62	43.7563	0	1	4.81814
Hantaviridae	Thottimvirus	Thottopalayam virus	BT-549	1.97225	0.00357414	0	1.28623
Hantaviridae	Thottimvirus	Thottopalayam virus	MCF7	2.56158	0.00255803	0	1.5653
Hantaviridae	Thottimvirus	Thottopalayam virus	MDA-MB-231	10.1272	0.0129053	1	3.15031
Hantaviridae	Thottimvirus	Thottopalayam virus	MDA-MB-468	0.561724	0	0	0.501215
Hantaviridae	Thottimvirus	Thottopalayam virus	T-47D	6.07817	0.00116136	1	2.51162
Hantaviridae	Thottimvirus	Thottopalayam virus	HCT-116	5.0133	0.0620241	1	2.25073
Hantaviridae	Thottimvirus	Thottopalayam virus	HCT-15	1.87577	0.00217759	0	1.23688
Hantaviridae	Thottimvirus	Thottopalayam virus	HT29	4.09926	0.00291047	1	2.03975
Hantaviridae	Thottimvirus	Thottopalayam virus	SW-620	9.06874	0.00244771	1	3.02664
Hantaviridae	Thottimvirus	Thottopalayam virus	786-0	45.549	0	1	5.50217
Hantaviridae	Thottimvirus	Thottopalayam virus	A498	36.2456	0.00461928	1	5.08703
Hantaviridae	Thottimvirus	Thottopalayam virus	ACHN	23.4675	0	1	4.37279
Hantaviridae	Thottimvirus	Thottopalayam virus	CAKI-1	26.5278	0.0105	1	4.65348
Hantaviridae	Thottimvirus	Thottopalayam virus	RXF 393	4.15313	0.00064397	1	2.03738
Hantaviridae	Thottimvirus	Thottopalayam virus	SN12C	1.03747	0.00128424	0	0.824461
Hantaviridae	Thottimvirus	Thottopalayam virus	TK-10	72.091	0	1	6.56109
Hantaviridae	Thottimvirus	Thottopalayam virus	UO-31	15.9361	0.129213	1	3.81239
Hantaviridae	Thottimvirus	Thottopalayam virus	A549	43.6924	0.0038147	1	5.53851
Hantaviridae	Thottimvirus	Thottopalayam virus	EKVX	2.20405	0.0920209	1	1.40155
Hantaviridae	Thottimvirus	Thottopalayam virus	NCI-H226	9.42515	0.00480312	1	3.03987
Hantaviridae	Thottimvirus	Thottopalayam virus	NCI-H23	16.3061	0.0013768	1	3.83666
Hantaviridae	Thottimvirus	Thottopalayam virus	NCI-H460	0.208284	0.00647105	0	0.20612
Hantaviridae	Thottimvirus	Thottopalayam virus	NCI-H522	16.1552	0	1	3.83256
Hantaviridae	Thottimvirus	Thottopalayam virus	HOP-62	20.6281	0	1	4.18714
Hantaviridae	Thottimvirus	Thottopalayam virus	HOP-92	0.810565	0	0	0.681072
Hantaviridae	Thottimvirus	Thottopalayam virus	IGROV1	1.43077	0.0543786	0	1.05433
Hantaviridae	Thottimvirus	Thottopalayam virus	ADR-RES	2.76133	0	1	1.61218
Hantaviridae	Thottimvirus	Thottopalayam virus	OVCAR-3	3.69504	0.0014773	1	1.92317
Hantaviridae	Thottimvirus	Thottopalayam virus	OVCAR-4	18.1614	0.0150342	1	4.13033
Hantaviridae	Thottimvirus	Thottopalayam virus	OVCAR-5	2.70572	0.040194	1	1.57718
Hantaviridae	Thottimvirus	Thottopalayam virus	OVCAR-8	8.6309	0	1	2.93916
Hantaviridae	Thottimvirus	Thottopalayam virus	SK-OV-3	51.3645	0.00050846	1	5.74512
Hantaviridae	Thottimvirus	Thottopalayam virus	DU-145	3.3027	0.0086526	1	1.78238
Hantaviridae	Thottimvirus	Thottopalayam virus	PC-3	4.72493	0.000395598	1	2.19737
Hantaviridae	Thottimvirus	Thottopalayam virus	K562	2.16425	0.000582548	1	1.3739
Hantaviridae	Thottimvirus	Thottopalayam virus	MOLT-4	0	0	0	0
Hantaviridae	Thottimvirus	Thottopalayam virus	CCRF-CEM	0	0	0	0
Hantaviridae	Thottimvirus	Thottopalayam virus	SF-268	4.05716	0.00294855	1	2.02103
Hantaviridae	Thottimvirus	Thottopalayam virus	SF-295	17.1314	0	1	3.89576
Hantaviridae	Thottimvirus	Thottopalayam virus	SF-539	20.0726	0.016863	1	4.14284
Hantaviridae	Thottimvirus	Thottopalayam virus	SNB-19	73.8911	0.00165689	1	6.62866
Hantaviridae	Thottimvirus	Thottopalayam virus	SNB-75	11.711	0.00361963	1	3.34169
Hantaviridae	Thottimvirus	Thottopalayam virus	U251	45.1236	0.000650091	1	5.49228
Hantaviridae	Thottimvirus	Thottopalayam virus	M14	20.0906	0.000633776	1	4.13989
Hantaviridae	Thottimvirus	Thottopalayam virus	MALME-3M	19.108	0	1	4.21063
Hantaviridae	Thottimvirus	Thottopalayam virus	MDA-MB-435	44.6467	0.000482638	1	5.48891
Hantaviridae	Thottimvirus	Thottopalayam virus	SK-MEL-2	24.6109	0.011879	1	4.43528
Hantaviridae	Thottimvirus	Thottopalayam virus	SK-MEL-28	26.3441	0.0220593	1	4.59509
Hantaviridae	Thottimvirus	Thottopalayam virus	SK-MEL-5	17.5374	0.00141287	1	3.9174
Hantaviridae	Thottimvirus	Thottopalayam virus	UACC-257	4.84086	0.721939	1	2.23659
Hantaviridae	Thottimvirus	Thottopalayam virus	UACC-62	5.71928	0	1	2.4264
Nairoviridae	Orthonairovirus	Leopards Hill virus	BT-549	3.05673	0.0013444	1	2.75182
Nairoviridae	Orthonairovirus	Leopards Hill virus	MCF7	1.83982	0.00392848	1	2.29359
Nairoviridae	Orthonairovirus	Leopards Hill virus	MDA-MB-231	4.56465	0.0280494	1	3.28063
Nairoviridae	Orthonairovirus	Leopards Hill virus	MDA-MB-468	0.899973	0.00199918	1	1.5135
Nairoviridae	Orthonairovirus	Leopards Hill virus	T-47D	2.69454	0	1	2.8508
Nairoviridae	Orthonairovirus	Leopards Hill virus	HCT-116	6.89823	0.000407069	1	3.94895
Nairoviridae	Orthonairovirus	Leopards Hill virus	HCT-15	0.624828	0.0039783	0	0.956625
Nairoviridae	Orthonairovirus	Leopards Hill virus	HT29	4.40826	0.000706962	0	3.05666
Nairoviridae	Orthonairovirus	Leopards Hill virus	SW-620	8.79011	0.00155223	1	4.15235
Nairoviridae	Orthonairovirus	Leopards Hill virus	786-0	11.4963	0	1	4.57301
Nairoviridae	Orthonairovirus	Leopards Hill virus	A498	3.6735	0.0211039	1	3.39885
Nairoviridae	Orthonairovirus	Leopards Hill virus	ACHN	7.42354	0	0	3.73672
Nairoviridae	Orthonairovirus	Leopards Hill virus	CAKI-1	6.84235	0.0875684	1	3.824
Nairoviridae	Orthonairovirus	Leopards Hill virus	RXF 393	7.13861	0.00117315	1	3.70854
Nairoviridae	Orthonairovirus	Leopards Hill virus	SN12C	1.0188	0	0	1.42414
Nairoviridae	Orthonairovirus	Leopards Hill virus	TK-10	25.729	0.00246821	1	5.95463
Nairoviridae	Orthonairovirus	Leopards Hill virus	UO-31	7.33421	0.148967	1	3.90086
Nairoviridae	Orthonairovirus	Leopards Hill virus	A549	33.7062	0.000904934	1	6.65821
Nairoviridae	Orthonairovirus	Leopards Hill virus	EKVX	2.70423	0.0236218	1	2.62496
Nairoviridae	Orthonairovirus	Leopards Hill virus	NCI-H226	0.0206988	0.00738885	0	0
Nairoviridae	Orthonairovirus	Leopards Hill virus	NCI-H23	10.3934	0.00252008	1	4.71433
Nairoviridae	Orthonairovirus	Leopards Hill virus	NCI-H460	0.808948	0.000593557	0	1.24425
Nairoviridae	Orthonairovirus	Leopards Hill virus	NCI-H522	2.46062	0.000787065	1	2.53349
Nairoviridae	Orthonairovirus	Leopards Hill virus	HOP-62	3.11107	0.0195657	1	3.38012
Nairoviridae	Orthonairovirus	Leopards Hill virus	HOP-92	2.526	0.0109384	1	3.37626
Nairoviridae	Orthonairovirus	Leopards Hill virus	IGROV1	6.38413	0.0123238	1	3.73036
Nairoviridae	Orthonairovirus	Leopards Hill virus	ADR-RES	3.00634	0.000542852	1	2.72742
Nairoviridae	Orthonairovirus	Leopards Hill virus	OVCAR-3	2.8556	0.00487476	1	2.8407
Nairoviridae	Orthonairovirus	Leopards Hill virus	OVCAR-4	1.26651	0.000544777	0	1.63203
Nairoviridae	Orthonairovirus	Leopards Hill virus	OVCAR-5	0.66497	0.00911836	0	1.08985
Nairoviridae	Orthonairovirus	Leopards Hill virus	OVCAR-8	9.28005	0.00672702	1	4.26484
Nairoviridae	Orthonairovirus	Leopards Hill virus	SK-OV-3	13.3849	0.00106278	1	4.79504
Nairoviridae	Orthonairovirus	Leopards Hill virus	DU-145	2.70632	0.000979422	1	2.53335
Nairoviridae	Orthonairovirus	Leopards Hill virus	PC-3	3.60485	0	1	2.95766
Nairoviridae	Orthonairovirus	Leopards Hill virus	K562	0.279449	0	0	0.896987
Nairoviridae	Orthonairovirus	Leopards Hill virus	MOLT-4	0	0.0136682	0	0
Nairoviridae	Orthonairovirus	Leopards Hill virus	CCRF-CEM	0	0	0	0
Nairoviridae	Orthonairovirus	Leopards Hill virus	SF-268	2.18279	0	1	2.29589
Nairoviridae	Orthonairovirus	Leopards Hill virus	SF-295	2.58465	0.0013586	1	2.56227
Nairoviridae	Orthonairovirus	Leopards Hill virus	SF-539	5.03768	0.000750051	1	3.37924
Nairoviridae	Orthonairovirus	Leopards Hill virus	SNB-19	28.3039	0.00415978	1	6.27933
Nairoviridae	Orthonairovirus	Leopards Hill virus	SNB-75	5.08574	0.00855276	1	3.66506
Nairoviridae	Orthonairovirus	Leopards Hill virus	U251	16.3104	0.00164035	1	5.17684
Nairoviridae	Orthonairovirus	Leopards Hill virus	M14	2.34184	0	1	2.88144
Nairoviridae	Orthonairovirus	Leopards Hill virus	MALME-3M	4.07424	0	1	2.98616
Nairoviridae	Orthonairovirus	Leopards Hill virus	MDA-MB-435	11.862	0	1	4.64266
Nairoviridae	Orthonairovirus	Leopards Hill virus	SK-MEL-2	3.14392	0.00660121	1	3.0917
Nairoviridae	Orthonairovirus	Leopards Hill virus	SK-MEL-28	4.04337	0.0034403	1	3.22137
Nairoviridae	Orthonairovirus	Leopards Hill virus	SK-MEL-5	5.76374	0.00269587	1	3.59429
Nairoviridae	Orthonairovirus	Leopards Hill virus	UACC-257	0.376161	0.0580065	0	0.651363
Nairoviridae	Orthonairovirus	Leopards Hill virus	UACC-62	0.753428	0.000409472	1	1.37461
Nairoviridae	Orthonairovirus	Keterah virus	BT-549	8.07843	0.000408351	1	3.40198
Nairoviridae	Orthonairovirus	Keterah virus	MCF7	5.8324	0.00557012	1	3.02258
Nairoviridae	Orthonairovirus	Keterah virus	MDA-MB-231	12.5083	0.0119498	1	4.03275
Nairoviridae	Orthonairovirus	Keterah virus	MDA-MB-468	1.0875	0.00199918	0	1.14861
Nairoviridae	Orthonairovirus	Keterah virus	T-47D	4.1289	0	1	2.55151
Nairoviridae	Orthonairovirus	Keterah virus	HCT-116	10.4132	0	1	3.87315
Nairoviridae	Orthonairovirus	Keterah virus	HCT-15	0.969785	0.00180633	1	1.15355
Nairoviridae	Orthonairovirus	Keterah virus	HT29	8.22615	0.00220982	1	3.31935
Nairoviridae	Orthonairovirus	Keterah virus	SW-620	20.8539	0.00266515	1	4.84651
Nairoviridae	Orthonairovirus	Keterah virus	786-0	25.9339	0.00217904	1	5.1528
Nairoviridae	Orthonairovirus	Keterah virus	A498	42.3857	0.0211039	1	6.21003
Nairoviridae	Orthonairovirus	Keterah virus	ACHN	0.573498	0.00358924	0	0.760039
Nairoviridae	Orthonairovirus	Keterah virus	CAKI-1	11.9037	0.123576	1	3.9875
Nairoviridae	Orthonairovirus	Keterah virus	RXF 393	1.81943	0.00117315	1	1.56671
Nairoviridae	Orthonairovirus	Keterah virus	SN12C	2.89592	0	1	2.04332
Nairoviridae	Orthonairovirus	Keterah virus	TK-10	45.513	0.00246821	1	6.24897
Nairoviridae	Orthonairovirus	Keterah virus	UO-31	14.7186	0.00700828	1	4.26748
Nairoviridae	Orthonairovirus	Keterah virus	A549	53.2129	0.00426836	1	6.60232
Nairoviridae	Orthonairovirus	Keterah virus	EKVX	9.72778	0	1	3.65387
Nairoviridae	Orthonairovirus	Keterah virus	NCI-H226	0.618831	0.00804137	0	0.816766
Nairoviridae	Orthonairovirus	Keterah virus	NCI-H23	17.1085	0.0042493	1	4.51846
Nairoviridae	Orthonairovirus	Keterah virus	NCI-H460	0.60925	0.000593557	0	0.705445
Nairoviridae	Orthonairovirus	Keterah virus	NCI-H522	6.17401	0.00159448	1	2.9382
Nairoviridae	Orthonairovirus	Keterah virus	HOP-62	28.3887	0.0195657	1	5.32545
Nairoviridae	Orthonairovirus	Keterah virus	HOP-92	39.6179	0.101646	1	5.95674
Nairoviridae	Orthonairovirus	Keterah virus	IGROV1	3.48519	0.00393579	1	2.30437
Nairoviridae	Orthonairovirus	Keterah virus	ADR-RES	9.6422	0.000542852	1	3.62212
Nairoviridae	Orthonairovirus	Keterah virus	OVCAR-3	14.3714	0.00256844	1	4.16273
Nairoviridae	Orthonairovirus	Keterah virus	OVCAR-4	0.687419	0.0131196	0	0.819049
Nairoviridae	Orthonairovirus	Keterah virus	OVCAR-5	15.449	0.00663753	1	4.30305
Nairoviridae	Orthonairovirus	Keterah virus	OVCAR-8	5.23644	0.00672702	1	2.90201
Nairoviridae	Orthonairovirus	Keterah virus	SK-OV-3	23.3684	0	1	5.05047
Nairoviridae	Orthonairovirus	Keterah virus	DU-145	7.84423	0.000979422	1	3.31716
Nairoviridae	Orthonairovirus	Keterah virus	PC-3	6.81472	0	1	3.10793
Nairoviridae	Orthonairovirus	Keterah virus	K562	2.81426	0	1	1.97594
Nairoviridae	Orthonairovirus	Keterah virus	MOLT-4	0	0.0136682	0	0
Nairoviridae	Orthonairovirus	Keterah virus	CCRF-CEM	0.00151867	0	0	0
Nairoviridae	Orthonairovirus	Keterah virus	SF-268	4.38527	0.00249068	1	2.56069
Nairoviridae	Orthonairovirus	Keterah virus	SF-295	18.0236	0.00342234	1	4.65469
Nairoviridae	Orthonairovirus	Keterah virus	SF-539	21.2408	0.000750051	1	4.78934
Nairoviridae	Orthonairovirus	Keterah virus	SNB-19	49.5882	0.00195363	1	6.43164
Nairoviridae	Orthonairovirus	Keterah virus	SNB-75	25.7069	0.00855276	1	5.09803
Nairoviridae	Orthonairovirus	Keterah virus	U251	25.884	0	1	5.21307
Nairoviridae	Orthonairovirus	Keterah virus	M14	8.3003	0	1	3.48556
Nairoviridae	Orthonairovirus	Keterah virus	MALME-3M	13.4653	0.00200825	1	4.03629
Nairoviridae	Orthonairovirus	Keterah virus	MDA-MB-435	19.3981	0.000882694	1	4.68
Nairoviridae	Orthonairovirus	Keterah virus	SK-MEL-2	11.4185	0.00660121	1	3.83372
Nairoviridae	Orthonairovirus	Keterah virus	SK-MEL-28	19.4891	0.0034403	1	4.67406
Nairoviridae	Orthonairovirus	Keterah virus	SK-MEL-5	21.7571	0.00167058	1	4.88897
Nairoviridae	Orthonairovirus	Keterah virus	UACC-257	0.57479	0.00149765	0	0.775742
Nairoviridae	Orthonairovirus	Keterah virus	UACC-62	5.41088	0.000409472	1	2.79355
Nairoviridae	Orthonairovirus	Thiafora virus	BT-549	1.29436	0.000408351	1	4.20493
Nairoviridae	Orthonairovirus	Thiafora virus	MCF7	0.236306	0.00557012	1	2.10015
Nairoviridae	Orthonairovirus	Thiafora virus	MDA-MB-231	0.334552	0.0119498	1	2.4085
Nairoviridae	Orthonairovirus	Thiafora virus	MDA-MB-468	1.42788	0.00199918	1	4.13547
Nairoviridae	Orthonairovirus	Thiafora virus	T-47D	0.421067	0	1	2.78684
Nairoviridae	Orthonairovirus	Thiafora virus	HCT-116	1.09948	0	1	4.06319
Nairoviridae	Orthonairovirus	Thiafora virus	HCT-15	0.0297382	0.00180633	0	0.395279
Nairoviridae	Orthonairovirus	Thiafora virus	HT29	0.147532	0.00220982	0	1.27948
Nairoviridae	Orthonairovirus	Thiafora virus	SW-620	0.543889	0.00266515	1	3.02156
Nairoviridae	Orthonairovirus	Thiafora virus	786-0	1.78744	0.00217904	1	4.60185
Nairoviridae	Orthonairovirus	Thiafora virus	A498	5.0861	0.0211039	1	6.36541
Nairoviridae	Orthonairovirus	Thiafora virus	ACHN	0.0229332	0.00358924	0	0
Nairoviridae	Orthonairovirus	Thiafora virus	CAKI-1	0.350424	0.123576	0	1.96363
Nairoviridae	Orthonairovirus	Thiafora virus	RXF 393	0.0233471	0.00117315	0	0
Nairoviridae	Orthonairovirus	Thiafora virus	SN12C	0.0317136	0	0	0.420963
Nairoviridae	Orthonairovirus	Thiafora virus	TK-10	2.86782	0.00246821	1	5.2833
Nairoviridae	Orthonairovirus	Thiafora virus	UO-31	0.25386	0.00700828	1	2.12693
Nairoviridae	Orthonairovirus	Thiafora virus	A549	2.9026	0.00426836	1	5.34843
Nairoviridae	Orthonairovirus	Thiafora virus	EKVX	0.36504	0	1	2.50041
Nairoviridae	Orthonairovirus	Thiafora virus	NCI-H226	0.871663	0.00804137	1	4.32224
Nairoviridae	Orthonairovirus	Thiafora virus	NCI-H23	1.90295	0.0042493	1	4.77206
Nairoviridae	Orthonairovirus	Thiafora virus	NCI-H460	0.0428657	0.000593557	0	0.525966
Nairoviridae	Orthonairovirus	Thiafora virus	NCI-H522	0.784774	0.00159448	1	3.54677
Nairoviridae	Orthonairovirus	Thiafora virus	HOP-62	2.8208	0.0195657	1	5.31926
Nairoviridae	Orthonairovirus	Thiafora virus	HOP-92	1.90226	0.101646	1	4.70039
Nairoviridae	Orthonairovirus	Thiafora virus	IGROV1	0.235771	0.00393579	1	1.96377
Nairoviridae	Orthonairovirus	Thiafora virus	ADR-RES	0.451204	0.000542852	1	2.78806
Nairoviridae	Orthonairovirus	Thiafora virus	OVCAR-3	0.356862	0.00256844	1	2.52949
Nairoviridae	Orthonairovirus	Thiafora virus	OVCAR-4	0.0283465	0.0131196	0	0
Nairoviridae	Orthonairovirus	Thiafora virus	OVCAR-5	0.0701915	0.00663753	0	0.741154
Nairoviridae	Orthonairovirus	Thiafora virus	OVCAR-8	0.332572	0.00672702	1	2.57722
Nairoviridae	Orthonairovirus	Thiafora virus	SK-OV-3	1.79293	0	1	4.71912
Nairoviridae	Orthonairovirus	Thiafora virus	DU-145	0.285534	0.000979422	1	2.18523
Nairoviridae	Orthonairovirus	Thiafora virus	PC-3	0.43775	0	1	2.70033
Nairoviridae	Orthonairovirus	Thiafora virus	K562	0.146981	0	0	1.40941
Nairoviridae	Orthonairovirus	Thiafora virus	MOLT-4	0	0.0136682	0	0
Nairoviridae	Orthonairovirus	Thiafora virus	CCRF-CEM	0.207447	0	0	2.40182
Nairoviridae	Orthonairovirus	Thiafora virus	SF-268	0.304984	0.00249068	1	2.32781
Nairoviridae	Orthonairovirus	Thiafora virus	SF-295	1.07373	0.00342234	1	3.92659
Nairoviridae	Orthonairovirus	Thiafora virus	SF-539	1.89071	0.000750051	1	4.61684
Nairoviridae	Orthonairovirus	Thiafora virus	SNB-19	5.74655	0.00195363	1	6.36242
Nairoviridae	Orthonairovirus	Thiafora virus	SNB-75	2.53077	0.00855276	1	5.1128
Nairoviridae	Orthonairovirus	Thiafora virus	U251	2.84291	0	1	5.34969
Nairoviridae	Orthonairovirus	Thiafora virus	M14	1.25054	0	1	4.2019
Nairoviridae	Orthonairovirus	Thiafora virus	MALME-3M	1.57675	0.00200825	1	4.34886
Nairoviridae	Orthonairovirus	Thiafora virus	MDA-MB-435	3.64166	0.000882694	1	5.6541
Nairoviridae	Orthonairovirus	Thiafora virus	SK-MEL-2	1.67914	0.00660121	1	4.51949
Nairoviridae	Orthonairovirus	Thiafora virus	SK-MEL-28	1.55453	0.0034403	1	4.40995
Nairoviridae	Orthonairovirus	Thiafora virus	SK-MEL-5	0.656985	0.00167058	1	3.2405
Nairoviridae	Orthonairovirus	Thiafora virus	UACC-257	0.00525586	0.00149765	0	0
Nairoviridae	Orthonairovirus	Thiafora virus	UACC-62	0.961517	0.000409472	1	3.72589
Nairoviridae	Orthonairovirus	Tamdy virus	BT-549	0.847987	0.000408351	1	3.85749
Nairoviridae	Orthonairovirus	Tamdy virus	MCF7	0.00261109	0.00392848	0	0
Nairoviridae	Orthonairovirus	Tamdy virus	MDA-MB-231	0.190255	0.0394235	0	1.5083
Nairoviridae	Orthonairovirus	Tamdy virus	MDA-MB-468	0.00343685	0.00199918	0	0
Nairoviridae	Orthonairovirus	Tamdy virus	T-47D	0.0268357	0	0	0
Nairoviridae	Orthonairovirus	Tamdy virus	HCT-116	0.0816063	0.00124331	1	1.18655
Nairoviridae	Orthonairovirus	Tamdy virus	HCT-15	0.0820566	0.00180633	0	0.895468
Nairoviridae	Orthonairovirus	Tamdy virus	HT29	0.0662074	0	0	0.816679
Nairoviridae	Orthonairovirus	Tamdy virus	SW-620	0.336199	0.00116836	1	2.64382
Nairoviridae	Orthonairovirus	Tamdy virus	786-0	1.78726	0.0197336	1	4.86374
Nairoviridae	Orthonairovirus	Tamdy virus	A498	4.62463	0.0211039	1	6.23959
Nairoviridae	Orthonairovirus	Tamdy virus	ACHN	0.0359066	0	0	0.514767
Nairoviridae	Orthonairovirus	Tamdy virus	CAKI-1	0.0750865	0.100642	0	0
Nairoviridae	Orthonairovirus	Tamdy virus	RXF 393	0.0149598	0.00228989	0	0
Nairoviridae	Orthonairovirus	Tamdy virus	SN12C	0.0037866	0.00815589	0	0
Nairoviridae	Orthonairovirus	Tamdy virus	TK-10	0.954996	0.00620753	1	4.00411
Nairoviridae	Orthonairovirus	Tamdy virus	UO-31	1.24536	0.168519	0	3.7308
Nairoviridae	Orthonairovirus	Tamdy virus	A549	2.1351	0.000904934	1	5.12319
Nairoviridae	Orthonairovirus	Tamdy virus	EKVX	0.168365	0	1	1.86369
Nairoviridae	Orthonairovirus	Tamdy virus	NCI-H226	0.746824	0.0201766	1	4.23663
Nairoviridae	Orthonairovirus	Tamdy virus	NCI-H23	1.00009	0.00291963	1	4.06751
Nairoviridae	Orthonairovirus	Tamdy virus	NCI-H460	0	0.000593557	0	0
Nairoviridae	Orthonairovirus	Tamdy virus	NCI-H522	0.514388	0	1	3.17564
Nairoviridae	Orthonairovirus	Tamdy virus	HOP-62	0.82392	0.0235514	1	3.80567
Nairoviridae	Orthonairovirus	Tamdy virus	HOP-92	2.2402	0.0109384	0	5.22002
Nairoviridae	Orthonairovirus	Tamdy virus	IGROV1	0.0278657	0.0173394	0	0
Nairoviridae	Orthonairovirus	Tamdy virus	ADR-RES	0.0712573	0.000542852	0	0.827648
Nairoviridae	Orthonairovirus	Tamdy virus	OVCAR-3	0	0.00586472	0	0
Nairoviridae	Orthonairovirus	Tamdy virus	OVCAR-4	0.0345753	0.00176132	0	0
Nairoviridae	Orthonairovirus	Tamdy virus	OVCAR-5	0.160282	0.0145705	0	1.64051
Nairoviridae	Orthonairovirus	Tamdy virus	OVCAR-8	0.0298456	0.00672702	0	0
Nairoviridae	Orthonairovirus	Tamdy virus	SK-OV-3	0.349532	0	1	2.69536
Nairoviridae	Orthonairovirus	Tamdy virus	DU-145	0.164744	0.000979422	1	1.84004
Nairoviridae	Orthonairovirus	Tamdy virus	PC-3	0.0888837	0	0	1.02831
Nairoviridae	Orthonairovirus	Tamdy virus	K562	0.0155945	0	0	0
Nairoviridae	Orthonairovirus	Tamdy virus	MOLT-4	0	0.0136682	0	0
Nairoviridae	Orthonairovirus	Tamdy virus	CCRF-CEM	0	0	0	0
Nairoviridae	Orthonairovirus	Tamdy virus	SF-268	0.0213178	0	0	0
Nairoviridae	Orthonairovirus	Tamdy virus	SF-295	0.391336	0.0013586	1	2.83917
Nairoviridae	Orthonairovirus	Tamdy virus	SF-539	0.053293	0.00329309	0	0.713303
Nairoviridae	Orthonairovirus	Tamdy virus	SNB-19	0.30131	0.00124618	1	2.51778
Nairoviridae	Orthonairovirus	Tamdy virus	SNB-75	0.0800926	0.00855276	0	0.712884
Nairoviridae	Orthonairovirus	Tamdy virus	U251	0.204983	0	1	2.08282
Nairoviridae	Orthonairovirus	Tamdy virus	M14	0.526792	0	0	3.17033
Nairoviridae	Orthonairovirus	Tamdy virus	MALME-3M	0.745131	0	0	3.68718
Nairoviridae	Orthonairovirus	Tamdy virus	MDA-MB-435	3.64121	0.00136923	1	5.88156
Nairoviridae	Orthonairovirus	Tamdy virus	SK-MEL-2	3.0602	0.016388	1	5.63462
Nairoviridae	Orthonairovirus	Tamdy virus	SK-MEL-28	3.49314	0.00606582	1	5.82692
Nairoviridae	Orthonairovirus	Tamdy virus	SK-MEL-5	0.44878	0.000369691	1	3.00043
Nairoviridae	Orthonairovirus	Tamdy virus	UACC-257	0.40767	0.163681	0	0
Nairoviridae	Orthonairovirus	Tamdy virus	UACC-62	0.194883	0.000409472	1	2.02145
Nairoviridae	Orthonairovirus	Dera Ghazi Khan virus	BT-549	0.000718839	0.00407954	0	0
Nairoviridae	Orthonairovirus	Dera Ghazi Khan virus	MCF7	0.00926849	0.0010738	0	0
Nairoviridae	Orthonairovirus	Dera Ghazi Khan virus	MDA-MB-231	0.0489942	0.0586202	0	0
Nairoviridae	Orthonairovirus	Dera Ghazi Khan virus	MDA-MB-468	0	0.00721672	0	0
Nairoviridae	Orthonairovirus	Dera Ghazi Khan virus	T-47D	0.00810222	0.000542363	0	0
Nairoviridae	Orthonairovirus	Dera Ghazi Khan virus	HCT-116	0.00632957	0.0165869	0	0
Nairoviridae	Orthonairovirus	Dera Ghazi Khan virus	HCT-15	0.0252904	0.0078288	0	0
Nairoviridae	Orthonairovirus	Dera Ghazi Khan virus	HT29	0.0391918	0.0139882	0	0
Nairoviridae	Orthonairovirus	Dera Ghazi Khan virus	SW-620	0.0930596	0.00801631	1	3.8077
Nairoviridae	Orthonairovirus	Dera Ghazi Khan virus	786-0	0.030009	0.0172368	0	2.69734
Nairoviridae	Orthonairovirus	Dera Ghazi Khan virus	A498	0.0324911	0.0126276	0	0
Nairoviridae	Orthonairovirus	Dera Ghazi Khan virus	ACHN	0.0905376	0.00294105	1	3.61685
Nairoviridae	Orthonairovirus	Dera Ghazi Khan virus	CAKI-1	0.022978	0.0553154	0	0
Nairoviridae	Orthonairovirus	Dera Ghazi Khan virus	RXF 393	0.0222987	0.0700552	0	0
Nairoviridae	Orthonairovirus	Dera Ghazi Khan virus	SN12C	0.0196956	0.00261717	0	0
Nairoviridae	Orthonairovirus	Dera Ghazi Khan virus	TK-10	0.0422159	0.00189339	0	2.21303
Nairoviridae	Orthonairovirus	Dera Ghazi Khan virus	UO-31	0.0914604	0.24776	0	0
Nairoviridae	Orthonairovirus	Dera Ghazi Khan virus	A549	0.375394	0.00969259	1	5.71707
Nairoviridae	Orthonairovirus	Dera Ghazi Khan virus	EKVX	0.0290983	0.150731	0	0
Nairoviridae	Orthonairovirus	Dera Ghazi Khan virus	NCI-H226	0.0242132	0.00401758	0	0
Nairoviridae	Orthonairovirus	Dera Ghazi Khan virus	NCI-H23	0.0142466	0.0240612	0	0
Nairoviridae	Orthonairovirus	Dera Ghazi Khan virus	NCI-H460	0.00652713	0.0139027	0	0
Nairoviridae	Orthonairovirus	Dera Ghazi Khan virus	NCI-H522	0.0534045	0.00141611	0	2.09233
Nairoviridae	Orthonairovirus	Dera Ghazi Khan virus	HOP-62	0.0148919	0.00454048	0	0
Nairoviridae	Orthonairovirus	Dera Ghazi Khan virus	HOP-92	0.0086454	0.0087253	0	0
Nairoviridae	Orthonairovirus	Dera Ghazi Khan virus	IGROV1	0.0665885	0.204286	0	0
Nairoviridae	Orthonairovirus	Dera Ghazi Khan virus	ADR-RES	0.00539787	0.0052922	0	0
Nairoviridae	Orthonairovirus	Dera Ghazi Khan virus	OVCAR-3	0.0183715	0.00136202	0	0
Nairoviridae	Orthonairovirus	Dera Ghazi Khan virus	OVCAR-4	0.010841	0.00906224	0	0
Nairoviridae	Orthonairovirus	Dera Ghazi Khan virus	OVCAR-5	0.0186466	0.0893171	0	0
Nairoviridae	Orthonairovirus	Dera Ghazi Khan virus	OVCAR-8	0.0129138	0.000367341	0	0
Nairoviridae	Orthonairovirus	Dera Ghazi Khan virus	SK-OV-3	0.0159769	0.00411034	0	0
Nairoviridae	Orthonairovirus	Dera Ghazi Khan virus	DU-145	0.0526598	0	1	3.04496
Nairoviridae	Orthonairovirus	Dera Ghazi Khan virus	PC-3	0.0815215	0.00517104	1	3.50584
Nairoviridae	Orthonairovirus	Dera Ghazi Khan virus	K562	0	0	0	0
Nairoviridae	Orthonairovirus	Dera Ghazi Khan virus	MOLT-4	0	0.0136682	0	0
Nairoviridae	Orthonairovirus	Dera Ghazi Khan virus	CCRF-CEM	0	0	0	0
Nairoviridae	Orthonairovirus	Dera Ghazi Khan virus	SF-268	0.0132918	0	0	0
Nairoviridae	Orthonairovirus	Dera Ghazi Khan virus	SF-295	0.0126584	0.00734908	0	0
Nairoviridae	Orthonairovirus	Dera Ghazi Khan virus	SF-539	0.00663663	0.00513287	0	0
Nairoviridae	Orthonairovirus	Dera Ghazi Khan virus	SNB-19	0.0148465	0.0104082	0	0
Nairoviridae	Orthonairovirus	Dera Ghazi Khan virus	SNB-75	0	0.0107061	0	0
Nairoviridae	Orthonairovirus	Dera Ghazi Khan virus	U251	0.0030796	0.00822349	0	0
Nairoviridae	Orthonairovirus	Dera Ghazi Khan virus	M14	0.0529059	0.00800313	0	2.83482
Nairoviridae	Orthonairovirus	Dera Ghazi Khan virus	MALME-3M	0.111487	0	1	3.95196
Nairoviridae	Orthonairovirus	Dera Ghazi Khan virus	MDA-MB-435	0.0768091	0.00909314	1	3.46955
Nairoviridae	Orthonairovirus	Dera Ghazi Khan virus	SK-MEL-2	0.000832967	0.00189543	0	0
Nairoviridae	Orthonairovirus	Dera Ghazi Khan virus	SK-MEL-28	0.797488	0.0120115	1	6.65821
Nairoviridae	Orthonairovirus	Dera Ghazi Khan virus	SK-MEL-5	0.105487	0.0155093	1	3.95708
Nairoviridae	Orthonairovirus	Dera Ghazi Khan virus	UACC-257	0.0221091	0.0377541	0	0
Nairoviridae	Orthonairovirus	Dera Ghazi Khan virus	UACC-62	0.00745858	0.00583333	0	0
Nairoviridae	Orthonairovirus	Hughes virus	BT-549	19.4303	0.000408351	1	4.96517
Nairoviridae	Orthonairovirus	Hughes virus	MCF7	3.67304	0.00557012	1	2.58702
Nairoviridae	Orthonairovirus	Hughes virus	MDA-MB-231	2.3765	0.0119498	1	2.11197
Nairoviridae	Orthonairovirus	Hughes virus	MDA-MB-468	0.600033	0.00199918	0	0.845675
Nairoviridae	Orthonairovirus	Hughes virus	T-47D	1.71715	0	1	1.71746
Nairoviridae	Orthonairovirus	Hughes virus	HCT-116	4.89929	0	1	2.97116
Nairoviridae	Orthonairovirus	Hughes virus	HCT-15	0.243788	0.00180633	0	0.409317
Nairoviridae	Orthonairovirus	Hughes virus	HT29	6.12934	0.00220982	1	3.22269
Nairoviridae	Orthonairovirus	Hughes virus	SW-620	9.35387	0.00266515	1	3.82993
Nairoviridae	Orthonairovirus	Hughes virus	786-0	23.6574	0.00217904	1	5.25488
Nairoviridae	Orthonairovirus	Hughes virus	A498	38.8673	0.0211039	1	6.21456
Nairoviridae	Orthonairovirus	Hughes virus	ACHN	0.135669	0.00358924	0	0.250949
Nairoviridae	Orthonairovirus	Hughes virus	CAKI-1	9.25664	0.123576	1	3.86226
Nairoviridae	Orthonairovirus	Hughes virus	RXF 393	1.00179	0.00117315	1	1.25733
Nairoviridae	Orthonairovirus	Hughes virus	SN12C	1.77093	0	1	1.77104
Nairoviridae	Orthonairovirus	Hughes virus	TK-10	45.1788	0.00246821	1	6.41709
Nairoviridae	Orthonairovirus	Hughes virus	UO-31	13.3823	0.00700828	1	4.35482
Nairoviridae	Orthonairovirus	Hughes virus	A549	46.5489	0.00426836	1	6.47331
Nairoviridae	Orthonairovirus	Hughes virus	EKVX	2.17653	0	1	1.99939
Nairoviridae	Orthonairovirus	Hughes virus	NCI-H226	9.45184	0.00804137	1	4.46164
Nairoviridae	Orthonairovirus	Hughes virus	NCI-H23	21.3379	0.0042493	1	5.09439
Nairoviridae	Orthonairovirus	Hughes virus	NCI-H460	0.153045	0.000593557	0	0.269538
Nairoviridae	Orthonairovirus	Hughes virus	NCI-H522	8.13482	0.00159448	1	3.61958
Nairoviridae	Orthonairovirus	Hughes virus	HOP-62	22.3773	0.0195657	1	5.16358
Nairoviridae	Orthonairovirus	Hughes virus	HOP-92	34.6589	0.101646	1	5.9159
Nairoviridae	Orthonairovirus	Hughes virus	IGROV1	7.03616	0.00393579	1	3.46591
Nairoviridae	Orthonairovirus	Hughes virus	ADR-RES	2.25828	0.000542852	1	2.03899
Nairoviridae	Orthonairovirus	Hughes virus	OVCAR-3	9.3878	0.00256844	1	3.81774
Nairoviridae	Orthonairovirus	Hughes virus	OVCAR-4	0.417276	0.0131196	0	0.652405
Nairoviridae	Orthonairovirus	Hughes virus	OVCAR-5	1.01801	0.00663753	0	1.21439
Nairoviridae	Orthonairovirus	Hughes virus	OVCAR-8	1.60456	0.00672702	1	1.67595
Nairoviridae	Orthonairovirus	Hughes virus	SK-OV-3	12.1673	0	1	4.26663
Nairoviridae	Orthonairovirus	Hughes virus	DU-145	6.65897	0.000979422	1	3.3764
Nairoviridae	Orthonairovirus	Hughes virus	PC-3	2.3232	0	1	2.0513
Nairoviridae	Orthonairovirus	Hughes virus	K562	2.59844	0	0	2.12748
Nairoviridae	Orthonairovirus	Hughes virus	MOLT-4	0.149913	0.0136682	0	0.245872
Nairoviridae	Orthonairovirus	Hughes virus	CCRF-CEM	0	0	0	0
Nairoviridae	Orthonairovirus	Hughes virus	SF-268	1.8038	0.00249068	1	1.79282
Nairoviridae	Orthonairovirus	Hughes virus	SF-295	7.67829	0.00342234	1	3.60049
Nairoviridae	Orthonairovirus	Hughes virus	SF-539	10.1316	0.000750051	1	3.95325
Nairoviridae	Orthonairovirus	Hughes virus	SNB-19	40.1719	0.00195363	1	6.18677
Nairoviridae	Orthonairovirus	Hughes virus	SNB-75	9.37264	0.00855276	1	3.83097
Nairoviridae	Orthonairovirus	Hughes virus	U251	18.2839	0	1	4.83857
Nairoviridae	Orthonairovirus	Hughes virus	M14	5.63332	0	1	3.16326
Nairoviridae	Orthonairovirus	Hughes virus	MALME-3M	19.0687	0.00200825	1	4.90575
Nairoviridae	Orthonairovirus	Hughes virus	MDA-MB-435	33.4033	0.000882694	1	5.85274
Nairoviridae	Orthonairovirus	Hughes virus	SK-MEL-2	24.2308	0.00660121	1	5.30319
Nairoviridae	Orthonairovirus	Hughes virus	SK-MEL-28	11.3358	0.0034403	1	4.1093
Nairoviridae	Orthonairovirus	Hughes virus	SK-MEL-5	11.5547	0.00167058	1	4.13036
Nairoviridae	Orthonairovirus	Hughes virus	UACC-257	0.0965968	0.00149765	0	0.177114
Nairoviridae	Orthonairovirus	Hughes virus	UACC-62	5.08224	0.000409472	1	2.99699
Peribunyaviridae	Orthobunyavirus	Sabo virus	BT-549	12.6592	0.00704568	1	2.48249
Peribunyaviridae	Orthobunyavirus	Sabo virus	MCF7	13.9837	0.001413	1	2.60792
Peribunyaviridae	Orthobunyavirus	Sabo virus	MDA-MB-231	19.6093	0.048828	1	3.05378
Peribunyaviridae	Orthobunyavirus	Sabo virus	MDA-MB-468	9.90633	0.00048045	1	2.16853
Peribunyaviridae	Orthobunyavirus	Sabo virus	T-47D	34.1042	0	1	3.90815
Peribunyaviridae	Orthobunyavirus	Sabo virus	HCT-116	32.2078	0.00135656	1	3.80955
Peribunyaviridae	Orthobunyavirus	Sabo virus	HCT-15	17.2966	0.0371734	0	2.97078
Peribunyaviridae	Orthobunyavirus	Sabo virus	HT29	42.2712	0.0124376	1	4.28144
Peribunyaviridae	Orthobunyavirus	Sabo virus	SW-620	57.8107	0.00776764	1	4.89595
Peribunyaviridae	Orthobunyavirus	Sabo virus	786-0	60.5283	0.00943788	1	5.04204
[truncated: 2,183 more rows]

## Sheet: Table S7
Gene	Accession number	Cloning method	Vector	Restriction enzymes pair	Primer F	Primer R
EFNB1	NM_004429.5	Restriction enzyme	pcDNA3.1-C-Flag	NheI; ApaI	TTTTTGCTAGCGCCACCATGGCTCGGCCTGGGCAG	AAAAAGGGCCCGACCTTGTAGTAGATGTTCGCCG
EFNA2	NM_001405.4	Restriction enzyme	pcDNA3.1-C-Flag	NheI; ApaI	TTTTTGCTAGCGCCACCATGGCGCCCGCGCAGC	AAAAAGGGCCCGGAACCCAGGAGGGTCCAGAGCACG
NRP2	NM_003872.3	Restriction enzyme	pcDNA3.1-C-Flag	NheI; ApaI	TTTTTGCTAGCGCCACCATGGATATGTTTCCTCTCACCTGG	AAAAAGGGCCCTGCCTCGGAGCAGCACTTTTG
NCAM1	NM_181351.5	Restriction enzyme	pcDNA3.1-C-Flag	EcoRV; XbaI	TTTTTGATATCGCCACCATGCTGCAAACTAAGGATCTC	AAAAATCTAGATGCTTTGCTCTCGTTCTC
SCARB1	NM_005505.5	HiFi	pcDNA3.1-C-Flag		TTAAACTTAAGCTTGCCACCATGGGCTGCTCCGCCAAAG	TCGTCGTCATCCTTGTAATCCAGTTTTGCTTCCTGCAGCAC
DAG1	NM_004393.6	Restriction enzyme	pcDNA3.1-C-Flag	EcoRI; XbaI	TTTTTGAATTCGCCACCATGAGGATGTCTGTGGGCCTC	AAAAATCTAGAAGGTGGGACATAGGGAGGAG
MYH9	NM_002473.6	Restriction enzyme	pcDNA3.1-C-Flag	EcoRV; XbaI	TTTTTGATATCGCCACCATGGCACAGCAAGCTGCC	AAAAATCTAGATTCGGCAGGTTTGGCCTCA

## Sheet: Table S8
Cell line	ACE2	BSG	CD164	CD36	CD5	CD55	CD63	CD81	CD9	CEACAM5	CLDN1	CLDN6	CLDN9	DAG1	DPP4	EFNA2	EFNA5	EFNB1	EFNB2	EFNB3	EGFR	EPHA2	FCN1	FN1	FOLR1	FUZ	GRM2	HRAS	HSPA5	ITGB1	ITGB3	LAMP1	LDLR	LDLRAD3	LRP8	LY9	MOG	MSR1	MYH9	NCAM1	NECTIN4	NGFR	NPC1	NRP1	NRP2	OCLN	PCDH1	PLSCR1	RPSA
BT-549	0	8.371	3.937	0	0	3.289	6.726	6.701	4.834	0	3.817	0	0.4	4.714	0.116	0.448	1.601	2.009	2.256	2.469	3.215	5.095	0	4.481	0	2.789	0.246	3.337	6.913	5.966	0.364	6.359	4.624	2.253	2.08	1.034	0	0.482	5.708	2.786	0.117	1.014	3.579	2.862	0.773	1.443	4.596	4.337	6.825
MCF7	0	4.858	3.327	0	0.144	3.002	6.034	5.765	5.833	0.89	0.318	0.785	0.667	4.847	0	0.702	1.028	0.643	0.54	2.049	0.242	0.719	0	0.734	0	1.978	0	5.214	4.048	2.889	0.076	4.237	3.633	0.741	1.95	0.188	0	0	4.195	0.072	1.909	0.558	2.271	1.171	0	2.202	2.407	0.946	8.975
MDA-MB-231	0	2.451	3.508	1.607	0	5.703	8.225	4.196	6.46	0	0.241	0	0.049	3.259	0.089	0.117	2.544	0.163	2.388	0.042	3.913	1.883	0	3.52	0.229	0.362	0.05	2.82	5.322	6.797	0.163	4.432	3.494	1.047	1.638	0.052	0	0.034	4.844	0.027	0	0.082	3.875	3.783	0.107	0.528	0.101	3.406	7.726
MDA-MB-468
T-47D	0.022	6.128	4.346	0.327	0.278	3.833	7.534	6.12	4.28	0.756	7.296	0.622	0.384	5.785	0	0.225	1.782	0.563	0.597	1.15	1.443	0.774	0	1.253	5.507	1.648	0.353	5.029	5.619	3.341	0.064	5.273	2.807	2.121	1.322	0.277	0	0	4.267	0.072	3.636	0.275	1.737	0.161	0.045	1.854	3.556	1.794	8.748
HCT-116	0	5.744	5.069	0.08	0.077	3.468	6.919	7.18	5.655	0.314	0.022	0.143	0.177	4.902	0.265	1.138	0.359	1.686	2.265	0.096	2.806	4.04	0.04	0.973	1.895	1.653	0.097	5.461	6.024	4.943	0.173	4.883	3.584	2.074	2.681	0.197	0	0.04	4.346	0.085	0.386	1.25	2.373	0.47	0.115	1.812	2.332	2.722	10.343
HCT-15	0	6.913	3.877	0	0.072	2.549	5.297	6.358	5.67	0.298	0.162	0.617	1.41	5.436	0.359	0.298	1.107	1.254	0.675	0.059	2.832	3.588	0	0.188	1.039	0.915	0	4.874	4.939	3.544	0.062	4.307	3.781	1.735	2.253	0.199	0	0	5.281	0.045	0.731	0	1.589	0.933	0.541	3.07	2.788	1.108	8.095
HT29	0	6.196	3.855	0	0.088	2.707	6.82	6.395	5.626	1.063	1.694	0.649	1.674	4.129	0.394	1.927	2.515	4.402	2.806	0.045	3.329	4.569	0	0.41	0.596	1.368	0.049	5.5	4.894	4.623	0.035	5.336	3.195	0.998	2.797	0.243	0	0	4.286	0.056	1.353	0.112	1.614	2.037	0.111	1.594	4.335	5.651	7.468
SW-620	0	1.271	3.648	0	0.115	0.719	5.978	2.62	7.952	0.081	4.803	0	0.172	1.365	0.034	0.463	0.194	0.247	4.309	0.097	0.169	1.002	0.161	0.261	0.522	0	0.128	0.707	2.845	5.401	0.038	4.643	1.412	0.998	1.824	0.071	0	0.039	3.012	0.144	0.182	0.149	2.384	0.817	0.655	2.328	0.187	3.06	6.295
786-0	0.03	6.429	3.945	0.249	0	2.027	6.014	6.245	0.046	0.288	3.608	0.744	0.166	4.206	1.771	0.197	2.066	2.146	1.727	0.074	4.68	4.852	0	7.823	2.24	0.847	0.058	4.874	5.071	5.557	3.363	4.256	3.751	1.337	2.218	0.079	0	0.273	6.702	0.237	0.077	0.137	3.307	3.29	3.657	0.11	0.094	1.516	8.15
A498	0.053	5.799	2.742	0.064	0.072	1.645	6.533	5.99	0.621	0.218	2.447	0.321	0.609	3.644	2.913	0.606	2.079	2.22	0.772	0.178	4.617	2.902	0.236	1.452	0.169	1.904	0.068	3.661	4.566	5.217	3.822	4.505	3.631	1.053	1.276	0.132	0	0.131	5.213	1.413	0.312	0.136	2.67	3.603	3.591	0.255	1.996	3.174	5.965
ACHN	0.018	6.64	3.73	0.308	0.128	2.746	7.446	6.462	4.611	0.592	4.942	0.15	0.408	4.318	2.666	0.641	1.803	0.431	0.441	1.621	5.112	4.251	0.051	7.384	2.341	1.489	0.094	4.327	4.85	5.347	2.022	5.455	3.979	1.489	2.167	0.491	0	1.199	6.752	0.073	0.28	0.125	4.278	2.741	2.984	1.146	0.157	1.707	8.714
CAKI-1	0	6.239	2.897	0	0.061	4.004	6.975	6.801	3.361	0.108	5.03	0	0.143	4.553	0.299	0.414	2.152	2.127	2.182	0.394	3.529	4.571	0	8.782	0.944	1.02	0	4.253	5.299	6.319	1.296	4.325	4.195	1.772	1.522	0.203	0	0.863	5.433	0.049	0.219	0.156	4.189	3.829	1.931	0.959	0.129	2.909	7.682
RXF 393	0	5.663	3.888	0	0.037	2.046	6.397	6.569	2.419	0.102	3.854	0.11	0.38	4.039	3.205	0.275	2.857	1.788	1.885	0.05	5.038	3.645	0	8.877	1.787	0.804	0	4.414	4.97	6.623	3.788	4.928	3.845	1.677	2.055	0	0	0.199	6.16	3.247	0.057	0.175	3.714	4.858	4.252	0.751	0.811	4.528	7.366
SN12C	0	6.39	3.206	0	0	3.835	6.953	6.085	3.903	0.119	2.792	0	0	5.368	0.046	0.258	0.995	1.091	0.085	0.15	5.632	4.633	0	0.76	0.505	1.978	0	5.018	5.171	6.032	0.082	4.458	3.978	2.724	1.745	0.214	0	0	6.306	0	0	0.117	3.243	3.268	2.686	1.516	0.122	1.546	9.423
TK-10	0	6.935	3.853	0	0	2.738	6.942	5.982	5.47	0.314	5.392	0	0.176	4.58	2.669	0.132	1.709	1.024	0.553	0	5.122	4.165	0	9.153	3.631	1.548	0.06	5.046	4.87	5.049	3.575	4.184	3.94	1.667	2.984	0.182	0	0.129	6.491	0	0.051	0.057	3.643	1.59	1.11	1.532	1.318	2.455	8.75
UO-31	0	6.875	4.204	0	0	2.384	7.331	7.255	6.2	0.107	6.423	0.162	0.151	5.329	0.278	0.109	2.032	2.621	1.525	1.11	5.275	4.649	0	7.218	0	0.834	0	5.304	5.845	6.913	1.087	5.182	5.024	2.143	1.383	0.114	0	0	7.436	2.692	0.046	0.043	3.527	3.814	3.658	1.603	0.833	2.825	9.214
A549	0	6.07	2.374	0.104	0.054	2.04	5.799	5.966	3.301	0.636	2.394	0.114	0.157	3.637	0.098	0.612	1.916	1.159	0.224	0.29	2.982	3.056	0	2.719	0.202	1.904	0	4.303	3.632	4.608	0.064	3.197	1.988	1.654	1.546	0.208	0	0	4.178	0.033	0.036	0.165	1.516	2.586	2.003	0.738	0.23	1.594	7.79
EKVX	0	6.637	4.36	0.125	0.041	4.573	6.448	6.406	5.6	3.286	4.044	1.342	0.472	5.324	0.038	1.398	1.201	1.607	0.875	0.134	5.07	4.01	0	4.712	0.985	1.431	0.109	4.947	5.104	6.214	0.712	5.048	3.796	2.101	3.127	0	0	0	5.57	0	0	0.052	3.017	3.801	0.879	0.979	1.762	1.466	7.562
NCI-H226	0.018	5.718	5.284	0.265	0.088	3.766	8.863	7.112	4.114	0.522	3.739	0.083	0.334	4.507	2.142	0.365	2.541	2.501	1.175	0.417	5.069	3.144	0.065	3.25	0	2.973	0.15	4.248	5.022	4.824	0.209	5.094	3.456	1.552	2.155	0.057	0	0.035	5.115	0.254	0.412	1.515	2.474	3.387	1.511	1.016	1.184	4.171	8.858
NCI-H23	0	7.899	3.388	0	0	2.697	5.365	6.017	4.731	0.169	4.639	2.399	0.22	5.389	0.048	1.065	1.34	2.479	0.235	0.751	2.639	4.743	0	1.046	0.216	1.776	0.089	4.947	5.927	5.794	0.667	4.678	4.359	2.347	1.957	0.121	0	0	5.458	0.04	0.116	1.572	2.893	1.063	0.102	2.36	2.145	1.172	8.275
NCI-H460	0.047	7.67	2.699	0.122	0.205	3.157	6.499	6.706	3.021	0.216	1.827	0.263	0.319	3.975	0.221	1.157	2.196	1.578	1.455	0.68	1.816	2.731	0.203	5.056	0.23	1.501	0.168	4.654	5.13	3.293	0.056	4.003	2.905	0.912	2.212	0.845	0	0.161	4.062	1.615	0.26	0.546	1.441	1.243	2.046	0.26	0.509	1.697	8.158
NCI-H522	0.022	6.071	3.359	0.291	0.05	0.363	5.693	7.138	3.586	0.322	0.053	0.371	1.406	4.757	0.033	1.151	0.049	1.579	0.364	2.103	0.594	4.195	0.06	0.159	0.793	2.904	0.646	5.839	4.359	4.77	0.389	3.512	2.426	2.255	2.301	0.157	0	0.049	4.372	0.054	0.094	1.285	2.666	0.056	0.23	3.923	2.08	0.245	9.029
HOP-62	0	6.568	3.416	0.088	0	3.768	6.304	6.239	5.633	0.293	4.269	0.201	0.561	5.459	0.051	0.199	1.522	1.14	2.353	0.701	3.895	6.291	0	5.406	0.844	0.692	0	5.295	5.262	5.72	1.081	4.241	5.065	1.701	3.078	0.148	0	0	6.659	0	0.031	0.151	3.41	3.224	1.387	0.876	3.67	1.824	8.9
HOP-92	0	6.83	3.961	0	0.055	3.462	6.965	6.789	5.388	0.116	0.627	0	0.401	5.246	0.888	0.086	2.634	1.134	1.497	0.467	4.213	4.489	0	6.737	0.9	1.485	0	4.562	4.88	5.396	1.929	4.974	5.253	1.551	2.585	0	0	0.731	6.21	0	0.083	2.066	3.185	4.566	3.268	0.136	0.138	2.024	8.442
IGROV1	1.531	6.569	4.015	0	0	2.136	5.918	6.447	4.281	0.108	5.042	0	0.08	5.068	3.931	0.844	1.605	2.458	0.03	1.001	3.03	2.564	0	1.2	6.756	0.809	0.158	3.834	5.251	4.669	0.941	4.563	4.518	1.562	1.977	0	0	0	4.282	3.551	0.038	0.069	1.965	2.053	1.594	1.814	2.573	1.916	7.97
ADR-RES	0	8.236	4.83	0	0.108	2.375	8.531	7.98	6.379	0.606	3.225	0.754	1.054	4.117	0	0.885	3.114	4.12	1.635	2.555	3.028	4.887	0	8.628	3.256	2.947	0.121	5.669	5.954	5.555	0.015	4.599	4.864	1.767	2.247	0.271	0	0.232	5.99	0.018	0.027	0.769	3.148	1.847	0.295	1.893	2.057	3.599	10.724
OVCAR-3	0	5.496	2.992	0	0	1.683	5.234	4.481	4.891	0	3.5	3.305	0.363	4.224	0.161	0.211	2.346	3.184	2.85	1.245	2.952	5.879	0	1.313	1.517	1.776	0.13	3.513	4.229	3.241	1.26	3.916	3.178	1.993	0.815	0	0	0.071	4.829	2.858	0.449	0.484	1.692	0	1.514	1.241	1.374	2.067	7.681
OVCAR-4	0.099	5.693	3.101	0	0.087	1.838	6.617	5.652	5.79	0.143	4.167	0.166	0.697	4.169	0.091	0.281	1.179	1.114	3.299	1.075	3.418	3.867	0	1.206	3.482	1.871	0.091	4.083	4.366	5.08	4.242	5.345	4.431	0.911	1.867	0.159	0	0	6.385	2.922	1.017	0.096	2.309	0.378	0.604	1.985	2.903	2.738	7.67
OVCAR-5	0.112	4.864	2.868	0.799	0.034	2.537	6.912	7.216	4.271	0.991	2.855	0.383	0.54	3.725	2.128	0.692	4.956	1.479	2.851	1	4.639	3.933	0	2.71	3.089	3.196	0.042	4.862	4.089	5.807	0.088	5.745	3.396	1.374	1.73	0.1	0	0.046	4.63	0.074	0.118	0.267	2.178	2.58	1.605	0.602	2.574	1.396	8.706
OVCAR-8	0	6.724	2.695	0	0.052	1.374	5.958	5.892	3.678	0.077	1.108	0.168	0.413	4.771	0	0.908	2.228	3.863	1.625	1.387	3.84	4.285	0	6.844	1.844	1.674	0	4.942	4.548	3.824	0.105	4.314	3.968	1.567	1.976	0.192	0	0.267	5.603	0	0	0.235	1.872	0.641	0.16	1.147	1.265	1.016	8.664
SK-OV-3	0	6.337	3.806	0	0.058	2.647	6.058	6.377	2.885	0	3.983	0	0.127	4.4	0.713	0.283	1.764	2.279	2.627	0.064	4.566	4.709	0	2.104	3.632	0.438	0	4.451	4.186	5.647	1.335	4.355	3.824	1.977	1.692	0	0	0.871	6.211	0	0.063	0	2.122	2.997	2.791	1.707	0.321	2.31	6.94
DU-145	0.16	6.258	2.46	0.293	0.464	2.086	5.595	5.259	3.701	0.188	1.828	0.85	0.952	3.549	0.443	1.117	1.528	1.058	0.441	0.484	3.583	3.596	0.303	0.893	0.321	0.982	0.746	3.658	4.042	4.748	0.628	3.522	4.064	1.688	1.821	0.579	0	0.162	5.334	0.452	0.462	0.808	3.571	2.394	0.551	0.991	0.884	1.19	7.032
PC-3	0.054	6.508	4.38	0	0.062	5.783	7.964	6.508	5.488	2.06	1.337	0.519	0.253	4.571	3.127	0.137	0.953	4.426	2.123	0.244	4.716	5.713	0	4.231	0	1.233	0.038	4.903	5.01	6.294	0.65	4.704	4.825	2.479	2.782	0.157	0	0.035	5.848	0.03	0.051	0.215	3.429	5.258	1.751	1.175	2.891	2.319	8.286
K562	0	5.679	3.441	0	0	3.514	5.264	5.181	0.472	0	0.349	0.213	0	2.08	0.172	0.198	0.106	0.446	0.122	0.061	0.268	0.088	0	0.968	0.924	0.635	0	3.556	4.183	3.111	0	2.827	3.319	1.497	1.58	0	0	0	2.972	0.12	0	0	1.824	0	0.073	0.076	0.531	2.219	8.637
MOLT-4	0.037	4.971	5.007	0.051	3.449	1.096	3.735	5.988	1.605	0.539	0.101	0.181	0.244	2.548	0.344	0.322	0.108	1.142	0.455	0.116	0.329	0.539	0.094	0.583	0.074	2.392	0.225	4.181	4.074	2.256	0.271	3.83	3.11	0.101	2.475	0.435	0	0.07	4.001	0.269	0.393	0.291	0.998	0.423	0.566	0.548	0.317	1.822	8.957
CCRF-CEM	0.026	7.486	5.558	0	4.189	0.472	5.944	8.302	0.563	0.844	0.062	0	0	2.413	0.047	0.113	0.045	1.586	0.976	0.103	0.058	0.196	0	1.292	0.095	3.463	0.115	5.484	5.664	3.579	0.029	4.558	2.849	0.035	3.194	1.888	0	0	5.162	0	0.058	0.043	1.966	0.075	0.032	1.051	0.07	2.93	10.488
SF-268	0.053	5.997	3.227	0	0.106	2.737	6.101	5.197	3.439	0.306	0.804	0	0.185	3.738	0.042	0.489	0.976	0.938	1.686	0.467	2.617	3.8	0	6.347	0	1.898	0.072	5.063	5.177	3.548	0.097	4.552	1.765	2.098	1.191	0	0	0	5.877	0.898	0.053	0.334	1.518	1.989	0.922	0.898	0.32	0.819	7.72
SF-295	0	7.907	3.675	0.223	0.109	4.054	8.395	8.596	5.662	0.375	1.278	0.138	0.124	5.211	0.936	0.225	2.95	2.801	2.689	0.467	4.175	5.456	0	4.951	0.257	2.021	0.036	6.366	5.467	5.458	1.744	5.243	5.108	1.255	3.34	0.387	0	0.165	6.353	0.139	0.096	0.516	4.137	3.797	3.68	0.6	2.07	2.758	9.924
SF-539	0	6.851	3.813	0	0.033	1.861	6.729	7.187	3.243	0.08	0.219	0.188	0.273	4.442	1.279	0.594	1.254	2.144	1.609	0.425	3.62	5.779	0	7.915	0	1.766	0.028	4.515	6.025	5.585	2.294	5.739	5.764	1.124	2.282	0.201	0	0	7.134	0.041	0.084	0.113	3.373	3.835	4.845	0.512	0.944	2.871	7.792
SNB-19	0.033	7.583	3.988	0.131	0.087	1.629	7.843	6.404	4.847	0.24	0.814	0.199	0.198	5.397	0.186	1.101	0.085	1.783	3.463	2.785	2.07	4.16	0	2.954	1.144	2.304	0.26	3.994	7.88	4.517	0.63	4.48	1.289	2.939	1.76	0.398	0	0.859	3.859	1.969	0.184	0.327	1.456	1.832	4.375	0.244	3.841	1.365	8.106
SNB-75	0.017	7.688	3.861	0.131	0.111	2.541	7.961	7.146	5.559	0.248	0.19	0.084	0.3	6.156	0.445	0.474	1.264	3.357	1.791	0.823	2.934	3.201	0.085	8.399	0.21	1.678	0.129	5.423	6.018	5.855	0.401	5.865	3.448	1.995	2.647	0.203	2.598	0.031	6.257	3.048	0.231	5.898	2.705	4.301	2.99	0.121	4.119	2.537	7.985
U251	0.022	7.235	4.029	0	0.034	1.796	7.006	6.254	4.664	0.151	1.908	0.15	0.215	5.475	0.023	0.424	0.744	1.599	4.222	0.589	3.34	4.94	0	3.997	0.124	1.035	0.05	4.742	6.1	4.214	0.731	4.363	4.086	2.114	3.365	0.318	0	0.047	6.115	2.351	0.334	0.45	1.654	1.822	4.425	1.115	2.215	2.884	8.817
M14	0.079	6.872	2.875	0.145	0.113	1.877	7.7	7.199	6.105	0.511	0.33	0.345	0.154	5.624	0.081	0.726	1.583	1.954	0.499	0.613	1.288	0.491	0.099	6.964	0.179	1.811	0.121	4.479	3.965	4.106	3.26	5.093	4.691	2.684	3.856	0.802	0	0.05	4.956	2.091	0.185	0.947	4.178	0.561	3.986	0.167	3.375	2.125	8.114
MALME-3M	0	6.48	3.603	0.266	0.03	3.379	9.29	6.056	5.156	0.159	0.187	0.093	0.059	6.094	0.361	0.118	0.543	1.239	0.191	0.907	0.091	2.27	0	6.525	0	1.29	0.073	2.94	5.342	4.868	4.545	4.74	3.495	2.159	2.73	0	0	0	5.253	0.027	0.106	3.646	3.253	1.081	3.521	0.064	2.882	2.905	7.248
MDA-MB-435	0	6.895	3.596	0	0	2.681	7.008	5.317	5.496	0.09	0.078	0	0.089	5.3	0	0.115	1.982	2.225	0.368	1.593	0.381	1.21	0	2.982	0	2.874	0	3.703	4.89	4.422	2.385	4.601	3.748	3.803	2.688	0.177	0	0	3.908	2.137	0	0	3.081	1.163	4.888	0.194	3.368	4.147	7.792
SK-MEL-2	0.034	6.424	3.686	0.39	0.032	2.498	6.993	3.525	2.448	0.189	0.782	0.071	0.072	5.309	0	0.195	2.289	1.746	0.079	0.089	0.046	3.707	0	6.582	0.892	2.425	0.085	4.229	4.715	4.342	3.766	4.697	5.279	3.843	2.647	0.047	0.185	0.029	4.71	0.031	0.045	5.924	3.336	0.937	4.474	0.12	4.632	1.634	7.407
SK-MEL-28	0	6.971	3.895	0.413	0	2.762	8.207	7.837	3.61	0.804	0.436	0	0.101	5.515	0	0.176	0.989	0.878	0.062	0.528	0.187	0.747	0	8.989	0	2.209	0.044	4.754	5.029	3.679	4.534	4.75	4.235	4.619	2.932	0	0	0	5.262	0.051	0.146	1.392	3.441	0.233	4.816	0.07	0.5	3.366	7.488
SK-MEL-5	0.075	5.74	2.809	0.235	0.124	2.856	6.869	6.803	3.926	0.541	2.049	0.098	0.153	4.657	0.044	1.094	0.95	0.724	0.237	0.803	0.856	0.959	0.134	3.738	0.412	1.348	0.158	4.807	4.369	2.213	0.279	4.75	3.486	2.886	1.7	0.816	0	0.053	3.63	0.234	0.185	0.273	2.384	0.101	3.475	0.436	1.489	2.948	8.308
UACC-257	0.034	6.981	3.589	0	0.096	2.412	9.483	7.324	4.409	0.31	2.841	0	0	3.884	0	0.309	1.118	0.823	0.096	0.496	0	3.518	0	7.5	0	2.353	0	5.26	4.745	3.143	2.431	5.265	2.973	3.184	3.165	0.332	0	0	4.207	2.142	0.092	0.352	3.368	0	4.221	0.096	1.607	5.217	8.356
UACC-62	0.074	7.544	4.229	0.421	0	4.028	8.624	7.232	3.772	0.234	1.037	0	0	4.891	0.048	0.4	2.197	2.234	0.083	0.664	1.933	2.57	0	5.873	0	2.477	0.147	5.37	5.803	3.505	4.088	4.761	4.856	3.092	2.785	0.182	0	0	4.294	1.76	0.041	0.642	2.451	2.267	4.51	0.09	2.924	3.638	8.854
[truncated: 37 more columns]

## Sheet: Table S9
Cell line	OCLN	SDC1	VIM	CD55	CD81	DNM2	EPHA2	NCAM1	ITGB1	NPC1	TSPAN8	FN1	CLTC	EGFR	MYH9	CLTB	SCARB1	IFITM1	IFITM3	CAV1	CD9	BSG	FOLR1	CD63	LAMP1	CLTA	TFRC	HSPA5	RPSA
BT-549	4.596	4.325	5.107	4.691	5.272	4.631	5.35	5.293	5.458	4.858	4.693	4.888	4.746	5.174	5.824	4.952	5.251	6.014	6.227	6.105	5.857	5.9	5.282	5.252	6.484	5.518	5.99	6.248	5.832
MCF7	4.69	2.99	5.081	4.704	4.794	4.787	4.478	4.864	4.454	3.858	4.91	4.528	5.396	4.822	5.086	5.211	5.122	5.319	5.263	4.464	5.89	5.146	5.094	4.38	5.399	5.609	5.629	5.88	5.74
MDA-MB-231	4.358	4.446	5.256	4.84	4.992	4.84	4.765	5.015	5.382	4.884	4.918	4.744	5.138	5.047	5.694	5.311	5.121	5.211	5.334	5.778	5.419	5.437	4.246	4.816	5.617	5.762	5.648	6.193	5.992
MDA-MB-468
T-47D	4.48	4.217	5.007	4.414	4.742	4.821	4.425	4.162	4.56	4.383	4.88	4.324	5.492	4.207	5.462	4.726	4.478	4.051	5.183	5.294	4.689	5.153	4.936	5.013	5.84	5.834	6.078	6.418	5.743
HCT-116	3.627	4.298	4.437	4.5	4.542	4.623	4.663	4.676	4.69	4.723	4.739	4.747	4.793	4.833	5.029	5.144	5.146	5.15	5.269	5.306	5.363	5.407	5.491	5.503	5.571	5.593	5.61	5.993	6.023
HCT-15	4.708	4.503	4.437	4.746	3.894	4.858	4.509	4.726	4.751	4.544	4.064	3.731	5.317	4.816	5.348	4.939	5.201	4.051	5.282	4.464	6.024	5.588	4.246	5.043	5.613	5.8	5.553	6.061	5.778
HT29	4.696	4.732	5.148	4.505	4.891	4.958	4.695	4.897	4.947	4.593	4.897	4.501	5.103	4.735	5.637	4.938	5.331	4.051	5.008	5.212	5.717	5.483	4.95	4.38	5.905	5.771	5.421	5.919	5.891
SW-620	4.624	4.478	4.437	4.635	4.935	4.822	4.772	5.02	4.614	4.658	4.064	4.72	4.973	4.605	5.573	5.079	5.183	5.236	5.197	5.177	5.699	5.525	5.545	4.38	5.686	5.695	5.419	5.84	6.008
786-0	4.639	4.65	6.512	4.531	4.922	4.997	4.543	4.94	5.207	5.002	4.782	5.586	5.516	5.104	6.004	4.662	5.18	5.123	4.331	5.739	5.115	5.769	5.114	4.974	5.434	5.966	5.5	6.391	5.709
A498	4.326	4.798	5.144	3.924	5.176	5.196	4.511	4.939	5.154	5.057	4.69	3.731	5.415	5.112	5.949	5.089	4.997	4.051	4.331	5.99	5.319	5.883	5.033	5.107	5.729	5.981	5.091	5.91	5.84
ACHN	4.483	4.688	6.199	4.545	4.798	4.736	4.737	4.162	5.368	5.379	4.064	5.204	5.545	5.081	6.003	4.565	5.269	4.051	5.246	5.995	5.358	5.447	4.246	4.958	5.928	5.992	5.174	6.179	5.712
CAKI-1	3.627	4.474	6.737	4.665	3.894	4.78	4.542	4.822	5.328	5.175	4.829	6.582	5.751	4.709	5.818	4.543	5.153	4.989	5.332	5.588	5.539	5.651	4.902	4.957	5.911	6.047	5.344	6.541	5.569
RXF 393	4.601	4.551	5.176	4.612	4.743	4.918	4.75	5.013	5.26	5.203	4.784	4.995	4.695	5.159	5.635	5.017	5.415	5.093	5.327	5.739	5.23	5.543	5.393	4.945	5.977	5.512	5.711	6.043	5.944
SN12C	3.627	4.608	5.061	4.736	5.095	4.683	4.993	4.683	5.496	3.858	4.742	4.307	4.751	4.785	5.721	5.149	4.478	5.033	5.743	5.821	5.692	5.553	5.108	4.943	5.62	5.563	5.351	6.096	5.969
TK-10	4.369	4.511	6.492	4.529	4.866	4.858	4.465	4.844	5.102	4.955	4.995	3.731	5.436	4.957	5.796	4.558	5.201	5.003	4.331	5.638	5.526	5.606	4.866	4.971	5.845	5.825	5.627	6.242	5.697
UO-31	4.311	4.472	5.821	4.491	4.814	4.761	4.616	5.105	5.38	4.952	4.731	5.312	5.425	5.071	6.047	4.942	5.189	5.244	5.119	5.558	5.927	5.623	4.246	4.98	5.88	5.909	5.675	6.066	5.727
A549	4.596	4.62	5.758	4.576	4.305	4.454	4.555	4.855	5.052	4.519	4.703	4.38	5.412	4.965	5.52	4.729	5.184	5.301	4.331	5.405	5.527	5.374	4.977	5.029	5.388	5.865	5.412	6.004	5.728
EKVX	4.465	4.669	5.293	4.779	5.026	4.695	4.545	4.95	5.235	4.8	4.791	5.625	4.772	4.979	5.621	5.409	5.189	5.028	5.587	5.616	5.813	5.58	5.081	5.002	5.873	5.607	5.719	5.976	5.937
NCI-H226	3.627	4.283	6.618	4.952	4.62	4.247	4.51	4.827	4.939	4.873	5.052	3.731	5.434	5.143	5.428	4.594	5.142	5.626	4.331	5.473	5.258	5.72	4.246	4.966	5.969	5.486	5.564	6.75	5.4
NCI-H23	4.476	4.477	5.037	4.694	4.624	4.709	4.523	4.786	5.223	4.895	4.064	3.731	5.07	4.749	5.197	5.124	5.223	5.078	4.331	4.997	5.484	5.566	5.485	4.969	5.67	5.726	5.804	6.144	5.755
NCI-H460	3.627	4.431	5.134	5.363	4.912	4.654	4.527	5.091	4.9	5.039	4.064	5.148	4.326	4.691	4.861	5.032	5.477	4.051	5.684	5.266	5.276	5.776	5.12	4.911	5.642	5.644	5.781	6.267	5.814
NCI-H522	5.201	4.417	4.437	4.418	4.95	4.472	4.883	4.713	4.937	4.687	4.883	3.731	4.863	4.669	5.125	5.181	5.072	5.136	5.203	5.031	5.268	5.684	4.246	4.936	5.382	5.729	5.7	6.01	5.97
HOP-62	4.309	4.264	4.437	4.76	5.054	4.695	5.309	4.763	5.489	4.992	4.845	5.053	5.014	4.941	5.744	5.049	5.06	4.051	5.276	6.12	5.837	5.891	5.189	4.922	5.633	5.899	5.856	6.065	5.925
HOP-92	4.272	4.206	6.014	5.105	4.789	4.537	4.566	4.715	5.464	4.859	4.797	5.362	5.364	4.696	5.832	4.921	5.025	4.051	5.107	5.986	5.764	5.755	5.082	4.962	5.921	5.93	5.714	6.088	5.617
IGROV1	4.465	4.529	5.144	4.715	4.948	4.613	4.572	5.175	5.064	4.703	4.732	4.629	4.938	4.892	4.682	5.262	5.168	4.051	5.616	5.524	5.526	5.346	6.151	4.38	5.96	5.723	5.652	6.237	5.741
ADR-RES	3.627	4.633	5.22	4.601	3.894	4.942	4.983	4.162	4.921	4.726	4.847	5.255	4.842	5.046	5.538	5.179	4.478	4.051	5.565	5.744	5.599	5.629	4.246	4.38	5.454	5.731	5.502	5.968	6.029
OVCAR-3	4.553	4.416	5.263	4.406	4.615	4.486	4.785	5.244	4.628	4.685	4.917	4.557	5.476	5.092	5.292	4.624	5.216	4.051	4.331	4.953	5.932	5.471	4.246	4.38	5.798	5.851	5.746	6.42	5.614
OVCAR-4	4.565	4.406	4.437	3.924	5.115	4.767	4.756	5.07	5.205	4.731	4.724	4.345	4.978	5.079	5.576	5.393	4.478	5.13	5.679	4.923	6.131	5.713	4.246	4.9	6.072	5.636	5.985	6.08	5.856
OVCAR-5	4.6	4.515	5.19	4.671	4.875	4.831	4.832	4.779	5.255	4.614	4.903	4.553	4.993	5.086	5.668	5.216	5.162	5.259	4.99	5.472	5.655	5.589	4.911	4.955	5.92	5.733	5.849	5.989	5.91
OVCAR-8	3.627	4.561	4.437	4.55	4.981	4.945	4.678	4.74	4.784	4.514	4.782	5.677	5.313	4.933	5.673	5.271	4.818	4.051	5.002	5.695	5.548	5.784	5.112	4.871	5.581	5.702	5.184	5.842	5.749
SK-OV-3	4.604	4.682	5.184	4.737	5.308	4.891	5.005	4.758	5.483	4.967	4.862	4.69	5.015	4.818	5.282	5.082	5.257	5.125	5.906	5.986	5.348	5.755	4.978	5	5.994	5.97	5.683	6.166	5.832
DU-145	4.535	4.603	6.236	4.677	4.72	4.924	4.575	4.939	5.132	5.259	4.832	4.648	5.569	4.827	5.772	4.535	5.311	4.051	5.374	5.44	5.741	5.529	5.421	5.095	5.574	5.918	5.571	6.416	5.587
PC-3	4.37	4.558	5.963	5.246	4.755	4.853	4.586	4.705	4.724	3.858	4.989	4.324	5.476	4.741	5.4	4.68	5.192	5.222	5.473	4.464	5.495	5.836	4.246	5.042	5.616	5.821	5.838	6.177	5.594
K562	4.236	2.99	5.184	4.558	4.866	4.638	4.618	4.918	4.445	3.858	4.746	4.506	4.788	4.952	4.95	4.971	5.314	5.9	5.199	5.229	5.124	5.299	4.246	5.117	5.315	5.43	5.847	5.658	5.889
MOLT-4	3.627	4.379	5.668	4.569	4.825	4.948	4.457	4.162	4.337	4.29	4.859	4.656	5.388	4.907	5.089	4.652	5.148	6.112	4.331	5.362	5.226	5.591	4.246	4.995	5.259	5.729	5.667	6.1	5.92
CCRF-CEM	3.627	4.472	5.302	4.456	4.966	4.798	4.583	4.817	4.521	3.858	4.816	3.731	4.727	4.7	5.501	4.959	5.183	5.286	4.331	4.464	5.348	5.32	4.246	4.832	5.485	5.682	5.693	5.699	6.148
SF-268	3.627	4.553	5.281	4.728	5.025	4.565	5.249	4.854	5.149	5.018	4.762	5.64	4.915	5.093	5.683	5.296	4.478	4.051	5.784	6.048	5.57	5.631	5.392	5.052	6.096	5.688	5.828	6.404	5.826
SF-295	4.551	4.369	6.643	4.618	4.924	4.691	4.594	4.75	5.037	4.891	4.791	4.87	5.655	4.879	5.665	4.713	5.232	5.242	4.331	5.712	5.657	5.55	5.53	5.133	5.512	5.908	5.377	6.595	5.703
SF-539	3.627	4.672	6.467	4.705	4.923	4.41	4.845	4.972	5.166	5.116	4.731	6.169	5.417	5.038	5.576	4.727	5.269	6.302	5.452	5.329	5.308	5.895	4.246	4.973	6.302	5.872	5.664	6.588	5.638
SNB-19	4.439	4.494	5.063	4.533	4.93	4.462	5.273	4.943	4.921	3.858	4.839	4.19	4.999	4.615	5.446	5.144	4.912	4.92	5.24	5.928	5.672	5.866	5.283	4.895	5.565	5.819	5.92	6.156	5.872
SNB-75	4.428	4.251	5.357	4.403	4.784	4.681	4.474	5.153	5.28	4.765	4.983	5.733	5.12	4.738	5.77	4.783	5.114	4.051	5.298	5.488	5.927	5.6	4.246	4.38	5.936	5.899	5.408	6.186	5.835
U251	4.404	4.554	6.475	3.924	3.894	4.644	4.75	4.904	4.804	4.522	4.793	3.731	5.523	4.866	5.768	4.644	4.478	5.227	5.212	5.292	5.439	5.951	5.166	4.996	5.567	5.855	5.486	6.55	5.648
M14	4.404	4.425	6.366	4.541	4.85	4.644	4.335	4.855	4.683	4.965	5.006	4.842	5.476	4.706	5.491	4.592	5.333	4.051	5.167	5.252	5.631	5.391	5.175	4.38	5.76	5.783	5.619	6.18	5.783
MALME-3M	4.401	4.523	5.473	4.462	4.881	4.702	4.338	4.786	4.959	5.228	5.097	4.519	5.22	4.622	5.61	4.782	5.335	5.06	5.254	5.236	5.489	5.337	4.246	5.062	5.906	5.844	5.571	6.089	5.735
MDA-MB-435	4.282	4.447	6.356	4.587	4.594	4.849	4.352	4.952	4.677	3.858	4.904	3.731	5.436	4.565	5.095	4.706	5.175	5.027	4.987	5.389	5.733	5.314	4.246	5.028	5.564	5.699	5.443	6.212	5.698
SK-MEL-2	3.627	2.99	6.423	4.639	4.898	4.726	4.502	4.945	4.807	4.988	4.764	4.728	5.55	4.827	5.316	4.808	5.372	5.187	5.132	5.375	5.286	5.612	5.507	4.38	5.778	5.965	5.672	6.194	5.664
SK-MEL-28	3.627	2.99	6.745	4.647	5.003	3.816	4.496	5.004	4.764	5.11	4.064	4.927	5.516	4.859	5.514	4.732	5.42	5.239	5.35	5.251	5.501	5.65	5.359	5.055	5.911	5.908	5.392	6.507	5.561
SK-MEL-5	4.466	4.472	6.353	4.625	3.894	4.733	4.147	4.88	4.567	4.77	4.884	4.64	5.596	4.626	5.452	4.574	5.515	5.043	4.331	5.313	5.393	5.303	4.246	4.838	5.889	5.856	5.305	6.479	5.814
UACC-257	3.627	2.99	4.437	4.444	5.15	4.731	4.626	4.661	4.593	5.223	5.019	4.8	4.828	4.712	5.213	4.855	5.279	5.276	5.306	4.464	5.557	5.478	5.245	5.639	6.108	5.875	5.54	6.056	5.933
UACC-62	4.37	4.458	5.251	4.674	4.911	4.671	4.526	4.811	4.665	3.858	4.634	4.45	5.295	4.771	5.091	4.985	5.501	4.051	5.27	4.464	5.222	5.645	4.246	4.94	5.815	5.886	5.501	6.209	5.694

## Sheet: Table S10
Cell line	BSG	CAV1	CAV2	CD151	CD5	CD55	CD63	CD9	CEACAM5	CLDN1	CLTB	CLTC	DAG1	DPP4	EFNB1	EPHA2	FOLR1	HRAS	HSPA5	IFITM2	IFITM3	ITGB1	ITGB3	LAMP1	LDLR	LY6E	MOG	NGFR	NPC1	OCLN	PLSCR1	RPSA	SDC2	SDC4	TFRC	TSPAN8	VLDLR	NECTIN4
BT-549	7.231	0	0	6.054	0	0	6.778	7.059	0	5.383	5.769	7.654	5.965	0	4.63	6.161	0	0	8.624	0	6.53	7.845	0	7.783	5.728	0	0	0	5.978	0	6.06	5.673	0	5.859	8.01	5.548	0	0
MCF7	6.055	0	0	6.006	0	0	0	7.051	0	0	6.043	7.884	4.943	0	0	0	0	0	7.957	0	5.463	6.659	0	6.609	0	0	0	0	5.458	4.922	0	0	0	0	7.677	0	0	5.315
MDA-MB-231	6.837	0	0	6.322	0	4.898	5.09	6.613	0	0	5.957	7.929	5.456	0	0	5.437	0	0	8.447	0	5.117	7.719	0	6.809	6.185	0	0	0	5.327	0	0	0	0	0	7.5	0	0	0
MDA-MB-468
T-47D	0	0	0	5.193	0	0	0	5.498	0	5.842	0	7.784	5.985	0	0	0	0	0	8.345	0	0	6.989	0	7.328	0	0	0	0	0	0	0	0	0	0	8.331	0	0	0
HCT-116	6.91	5.454	0	5.937	0	0	5.021	6.21	0	0	5.636	8.139	4.742	0	0	0	0	0	8.185	0	6.015	6.982	0	6.753	0	0	0	0	5.645	5.141	0	0	0	0	7.518	0	0	0
HCT-15	6.858	0	0	5.906	0	0	0	6.932	0	0	6.129	7.834	5.588	5.944	0	0	0	0	8.077	0	6.195	6.755	0	6.828	0	0	0	0	0	5.806	0	5.215	0	0	7.691	4.887	0	0
HT29	6.757	0	0	6.134	0	0	6.529	6.71	0	5.077	5.571	7.707	5.262	5.146	5.784	4.853	0	5.53	8.129	0	5.817	7.307	0	7.252	5.26	0	0	0	5.732	0	5.692	0	0	0	7.501	6.549	0	0
SW-620	6.858	0	0	5.825	0	0	5.936	6.263	0	0	5.772	7.598	0	0	0	0	0	0	8.109	0	4.848	6.722	0	6.71	0	0	0	0	5.712	0	0	0	0	0	7.055	0	0	5.518
786-0	7.065	0	0	6.214	0	0	0	0	0	0	0	7.453	5.195	6.335	0	0	0	0	8.559	0	0	7.473	6.283	6.071	0	0	0	0	6.182	0	0	5.418	0	5.119	7.503	0	0	0
A498	6.98	5.28	4.966	6.491	0	0	5.786	0	0	0	4.933	7.949	4.992	6.812	0	0	0	0	8.087	0	6.113	7.566	6.785	7.136	5.565	0	0	0	6.211	0	0	0	0	0	6.935	5.755	6.111	0
ACHN	6.472	6.114	5.437	6.305	0	0	6.234	6.432	0	6.028	0	7.888	0	6.355	0	5.678	0	0	8.15	0	6.112	7.66	0	7.21	5.273	0	0	0	6.763	0	0	0	5.408	0	7.368	5.276	6.048	0
CAKI-1	7.013	0	0	6.532	0	0	6.051	6.145	0	5.522	6.314	8.202	5.546	6.01	0	6.174	0	0	8.289	0	5.54	8.056	7.501	7.33	0	0	0	0	6.551	0	0	0	0	5.487	7.484	0	5.493	0
RXF 393	6.768	0	0	6.322	0	0	6.378	0	0	5.595	0	7.515	5.536	6.364	0	0	0	0	8.238	0	6.435	7.663	6.653	7.012	5.231	0	0	0	6.294	0	6.26	0	4.986	0	7.297	0	5.498	5.722
SN12C	6.895	5.278	0	6.377	0	5.867	5.696	6.393	0	0	5.64	7.773	5.428	6.473	0	5.87	0	5.152	8.081	0	5.392	7.338	0	6.924	5.995	0	0	0	5.974	0	0	0	0	0	7.845	6.476	0	0
TK-10	6.891	0	5.154	6.142	0	0	5.713	6.457	0	6.052	5.344	7.791	0	7.335	0	4.834	0	0	8.353	0	5.287	7.636	6.494	7.133	5.897	0	0	0	6.215	0	0	0	0	0	7.472	0	0	0
UO-31	6.762	4.919	0	6.658	0	0	5.864	6.901	0	6.154	5.348	7.787	0	0	0	6.061	0	0	8.224	0	5.568	7.846	0	7.007	5.321	0	0	0	5.89	0	0	0	5.446	5.455	7.337	0	5.361	0
A549	6.598	5.292	0	6.477	0	5.376	6.108	6.893	0	0	0	7.878	0	0	0	5.335	0	5.372	8.188	0	0	7.626	0	6.688	0	0	0	0	5.851	0	0	0	0	0	7.176	0	0	5.539
EKVX	6.229	0	0	0	0	4.858	0	6.435	0	6.152	0	7.775	5.905	0	0	0	0	5.164	7.644	0	5.43	7.602	0	6.617	5.513	0	0	0	5.867	0	0	0	0	0	7.724	0	5.661	0
NCI-H226	7.24	0	0	6.656	0	0	7.16	6.344	0	0	6.23	8.043	6.063	5.842	5.053	4.992	0	5.244	8.446	0	7.028	7.675	0	7.455	6.102	0	0	0	6.284	0	6.225	0	0	4.827	7.699	0	5.892	0
NCI-H23	6.793	5.022	0	0	0	0	5.529	6.503	0	5.322	4.656	7.962	0	0	0	0	0	0	8.435	0	5.384	7.326	0	6.262	5.809	0	0	0	6.058	0	0	0	0	0	6.897	0	0	0
NCI-H460	7.175	0	0	5.788	0	6.216	5.883	6.015	0	5.358	5.282	7.738	0	0	0	0	0	0	8.301	0	6.012	6.924	0	6.73	0	0	0	0	5.996	0	4.91	5.052	0	4.621	7.815	5.496	0	0
NCI-H522	6.863	0	0	5.632	0	0	0	5.816	0	0	5.759	7.922	5.644	0	0	5.329	0	0	8.066	0	4.957	7.289	0	6.64	5.256	0	0	0	5.701	6.777	0	4.652	0	0	7.521	0	0	0
HOP-62	5.738	0	0	0	0	0	0	5.496	0	6.809	0	7.706	5.227	0	0	6.484	0	0	7.375	0	0	6.644	0	5.845	5.61	0	0	0	6.027	0	0	0	0	5.042	7.409	4.919	0	0
HOP-92	7.093	5.301	0	6.579	0	5.771	5.826	6.982	0	0	5.855	8.135	5.294	6.17	0	5.364	0	0	8.296	0	6.145	7.955	0	7.373	5.825	4.711	0	0	6.331	0	5.048	5.805	0	5.217	7.855	0	0	0
IGROV1	6.557	0	0	5.181	0	0	6.523	5.063	0	0	5.458	7.91	5.674	0	0	0	0	0	8.037	0	0	7.31	6.733	6.513	0	0	0	5.63	6.213	0	0	0	0	0	7.627	0	0	0
ADR-RES	6.925	0	0	6.185	0	0	6.24	6.791	0	5.512	5.343	7.739	5.892	0	5.346	5.601	0	0	8.083	4.783	6.676	7.115	0	6.543	5.742	0	0	0	5.845	4.832	5.253	0	5.071	0	7.421	0	4.982	0
OVCAR-3	6.843	0	0	4.858	0	0	5.403	7.324	0	5.031	0	7.773	5.275	0	0	6.094	0	0	8.317	0	0	7.107	0	6.899	0	0	0	0	5.899	0	0	0	0	0	7.722	0	0	0
OVCAR-4	6.79	0	0	6.263	0	0	6.078	7.185	0	5.515	5.849	7.572	5.59	0	0	0	0	0	8.316	0	5.918	7.697	6.967	7.387	6.27	5.06	0	0	5.743	0	5.574	4.782	5.525	0	7.862	0	5.71	0
OVCAR-5	6.839	5.209	0	6.579	0	0	5.91	6.797	5.206	6.49	5.651	7.683	0	0	0	6.14	0	0	6.712	0	5.404	7.784	0	7.422	6.132	0	0	0	5.103	5.596	5.039	0	0	5.055	7.854	0	0	0
OVCAR-8	7.155	0	0	6.032	0	0	5.904	6.643	0	0	6.248	7.685	6.106	0	5.906	6.165	0	0	8.038	0	5.99	7.189	0	6.843	5.818	0	0	0	5.542	4.738	5.059	0	0	0	7.025	5.592	0	0
SK-OV-3	7.242	0	0	6.732	0	0	5.798	6.138	0	5.821	5.51	7.912	5.603	6.163	4.863	5.67	0	0	8.307	0	6.3	7.671	5.949	7.266	5.357	0	0	0	6.083	0	5.385	0	0	0	7.493	5.303	0	0
DU-145	6.771	5.042	5.342	5.638	0	0	5.931	6.735	0	5.681	5.663	7.857	5.128	0	0	0	0	0	8.187	0	5.671	7.618	0	6.733	5.792	0	0	0	6.578	0	5.429	0	0	0	7.713	0	0	4.71
PC-3	7.272	5.225	0	6.051	0	5.991	6.172	6.577	0	5.008	5.755	7.776	5.73	6.293	5.395	5.53	0	5.167	8.107	0	5.991	7.426	0	6.868	5.954	0	0	0	5.803	0	5.137	0	0	0	7.962	6.371	0	0
K562	6.371	0	0	0	5.93	0	4.732	0	0	0	0	7.542	0	0	0	0	0	0	7.751	0	6.476	6.237	0	6.441	4.341	0	0	0	0	0	0	5.875	0	0	7.837	0	0	0
MOLT-4	6.924	0	0	0	0	0	5.512	0	0	0	5.378	7.955	0	0	0	0	0	0	8.112	0	6.224	6.754	0	6.734	0	0	0	0	5.664	0	0	0	0	0	7.656	0	0	0
CCRF-CEM	6.017	0	0	0	5.043	0	0	6.332	0	0	0	7.885	0	0	0	0	0	0	7.761	0	0	6.589	0	6.662	0	0	0	0	0	0	0	0	0	0	7.599	0	0	0
SF-268	6.381	6.02	0	5.993	0	0	0	6.712	0	0	5.821	8.211	4.784	0	0	6.54	0	5.317	8.455	0	5.988	6.764	0	6.938	0	0	0	0	6.485	0	0	0	0	4.465	7.036	0	0	0
SF-295	6.699	0	0	6.494	0	5.406	6.183	6.35	0	0	6.226	8.162	0	0	0	6.476	0	0	8.355	0	5.865	7.907	0	6.487	5.967	0	0	0	6.488	0	0	0	5.771	4.942	6.812	0	0	0
SF-539	7.361	0	0	6.54	0	0	6.625	6.351	0	0	6.195	8.038	5.692	6.1	4.771	5.883	0	0	8.604	0	7.159	7.593	5.763	7.635	6.151	0	0	0	6.354	0	6.751	0	6.339	5.408	7.56	0	0	0
SNB-19	7.285	5.216	0	6.63	0	0	6.055	6.328	0	0	6.279	7.782	6.482	0	0	6.108	0	0	8.464	0	0	7.516	5.963	6.745	5.097	0	0	0	0	0	0	6.014	0	0	7.775	0	6.128	0
SNB-75	6.84	0	0	5.66	0	0	6.233	6.868	0	0	5.03	7.861	5.89	0	4.989	4.722	0	0	8.411	0	6.552	7.728	0	6.96	0	0	6.129	6.071	5.463	0	5.822	0	0	0	7.28	0	5.436	0
U251	7.245	0	0	5.97	0	0	6.071	6.442	0	4.652	4.952	7.88	5.782	0	0	6.082	0	5.228	8.302	0	5.492	7.122	5.199	6.784	5.038	0	0	0	5.33	0	5.074	0	0	0	7.421	0	6.333	0
M14	6.44	5.54	0	5.548	0	0	6.694	6.628	0	0	6.054	8.035	5.202	0	0	0	0	0	6.364	0	5.37	6.917	6.202	6.94	0	0	0	0	6.365	0	5.64	0	0	0	7.688	0	0	0
MALME-3M	6.419	5.38	0	5.642	0	0	7.504	6.594	0	0	5.18	8.062	5.358	0	0	0	0	0	8.23	0	5.484	7.295	6.516	7.333	5.258	5.096	0	0	6.63	0	5.78	0	0	0	7.728	0	0	0
MDA-MB-435	6.274	0	0	0	0	0	5.981	6.585	0	0	6.141	7.671	0	0	0	0	0	0	8.321	0	0	7.268	0	6.995	0	0	0	0	0	0	5.754	0	0	0	7.511	0	0	0
SK-MEL-2	6.9	0	0	0	0	0	6.392	6.917	0	5.938	5.226	7.7	5.33	7.206	5.46	0	5.853	5.4	8.384	0	6.88	7.443	0	6.857	5.724	0	0	0	5.359	0	0	0	5.522	0	7.81	0	0	0
SK-MEL-28	6.016	0	0	0	0	4.496	4.823	0	0	0	0	7.875	5.207	0	0	0	0	0	7.75	0	0	7.419	6.038	6.495	5.556	0	0	0	6.513	0	6.604	0	0	0	7.546	0	0	0
SK-MEL-5	6.049	0	0	0	0	0	7.016	0	0	0	5.759	8.13	0	0	0	0	0	0	8.172	0	5.165	6.832	5.008	7.113	0	0	0	0	5.878	0	6.096	4.82	0	0	7.063	0	5.217	0
UACC-257	6.85	0	0	5.834	0	0	7.115	5.349	0	0	5.961	7.919	0	0	0	5.8	0	0	8.296	0	5.269	6.963	6.791	7.432	4.843	0	0	0	6.566	0	6.047	0	0	0	7.369	0	0	0
UACC-62	6.704	0	0	5.897	0	0	6.542	5.794	0	0	0	8.032	4.902	0	0	0	0	0	8.376	0	5.459	6.809	6.934	7.066	4.897	0	0	0	5.847	0	0	5.975	0	0	7.293	0	0	0
