# Supplementary material for: Receptor-binding proteins from animal viruses are broadly compatible with human cell entry factors
Source: Nat Microbiol. 2025 Jan 2;10(2):405–19. doi: 10.1038/s41564-024-01879-4 (PMC11790484; doi:10.1038/s41564-024-01879-4)
Supplement: Supplementary file 4 — Statistical source data. [file 41564_2024_1879_MOESM4_ESM.xlsx]

## Sheet: log2(R+1)
	BT-549	MCF7	MDA-MB-231	MDA-MB-468	T-47D	HCT-116	HCT-15	HT29	SW-620	786-0	A498	ACHN	CAKI-1	RXF 393	SN12C	TK-10	UO-31	A549	EKVX	NCI-H226	NCI-H23	NCI-H460	NCI-H522	HOP-62	HOP-92	IGROV1	ADR-RES	OVCAR-3	OVCAR-4	OVCAR-5	OVCAR-8	SK-OV-3	DU-145	PC-3	K562	MOLT-4	CCRF-CEM	SF-268	SF-295	SF-539	SNB-19	SNB-75	U251	M14	MALME-3M	MDA-MB-435	SK-MEL-2	SK-MEL-28	SK-MEL-5
Sindbis virus (SINV)	4.25887	4.62853	4.72946	2.61234	4.60768	5.52353	4.41723	4.67256	5.49159	4.53339	6.29212	5.26618	5.04832	4.52472	4.9988	6.07647	5.49013	5.8968	3.75535	4.29919	4.36742	3.01659	5.1731	3.85181	3.19446	5.37539	5.16556	4.39262	4.45908	3.87427	5.24307	6.65821	2.31911	4.87965	2.84437	0	0	3.89482	4.88584	6.42552	6.45472	3.83256	5.83641	5.49587	4.53796	5.55662	5.26171	5.95144	6.10053
Venezuelan equine encephalitis virus (VEEV)	3.98468	4.3874	4.36898	2.39776	5.42651	4.56915	4.40451	3.98333	4.12387	4.61518	4.85523	5.82878	5.1116	4.4711	2.94472	6.25603	4.36565	5.3715	2.54339	5.09077	4.32831	2.48139	4.48778	3.6278	3.24924	5.3072	4.05691	4.16854	4.21961	1.33154	4.94835	6.52119	2.39664	3.71435	1.94463	0	0	3.53732	3.35361	4.80908	6.5611	4.87537	5.28919	4.33694	5.03653	4.86028	4.93073	4.91945	5.14761
Pixuna virus (PIXV)	4.83706	5.11898	4.32918	4.45286	6.53508	4.68778	4.78264	5.12222	4.95055	4.95166	5.52795	5.58344	5.05521	4.50718	4.37629	6.48411	4.8165	5.25267	2.39939	4.83524	4.50871	3.80974	4.98275	4.71437	3.58717	4.3425	5.03586	3.9376	4.72431	1.96395	4.92618	6.00191	1.85899	4.74598	4.22186	0	0	4.23454	5.05573	5.36398	5.89256	4.21616	5.41537	4.80716	4.85345	5.70957	5.24788	5.98866	6.17939
Harbor porpoise alphavirus (HPALV)	4.62294	5.11662	5.59218	1.78783	4.783	4.92345	2.13767	4.44481	5.13916	4.679	5.2451	6.12106	5.80923	3.40984	4.64609	5.5918	4.6339	5.64865	3.3034	3.62471	5.02084	1.78372	3.82128	5.19402	2.42882	4.53618	4.40228	5.16603	3.89013	1.98033	4.27897	6.55115	4.24001	5.3066	3.63582	0.20463	0	3.8082	5.42157	5.59981	6.60747	3.84332	6.22933	3.72387	3.81779	5.63516	4.24384	5.88015	3.94598
Caaingua virus (CAAV)	0	0	0	0	0	2.41519	0	1.98888	1.93382	0	1.86966	6.65821	0	0	0	4.62886	0	4.27222	0	0	1.90505	0	0	0	0	4.19249	0	5.33081	0	0	1.60985	2.9761	3.94815	0	1.99119	0	0	0	3.43087	1.59314	5.52518	0	4.68036	0	0	3.01031	0	0	0
Rubella virus (RUBV)	0	0	0	0	0	0	0	0	0	4.61753	0	3.33736	1.81485	0	0	0	0	6.05599	0	0	0	0	0	0	0	0	0	0	0	0	0	4.25443	0	0	0	0	0	0	2.54174	0	6.2972	0	3.25472	0	0	0	0	0	0
Rustrela virus (RusV)	0	1.44919	0	0	0	0	0	0	4.34347	0	0	0	0	0	0	0	0	4.94543	0	0	0	0	0	0	1.64466	0	0	0	0	0	0	2.00039	0	0	0	0	0	0	0	0	6.65821	0	3.03804	0	0	0	0	0	0
Hepatitis C virus (HCV)	1.93481	1.62095	0	0	5.34363	0	0.788819	0	2.03577	0	0	2.40242	0	0	1.19641	0.726942	0	6.65821	5.37868	0	5.30824	0	1.21676	0	0	5.50198	2.85291	1.36315	0	0	2.6829	1.41538	0	0	1.37633	0	0	0	0	0	0	0	0	0	0	0	0	0	0
Bat hepacivirus M (BHV-M)	0	0	0	0	6.65821	0	0	0	0	0	0	0	0	0	0	0	0	0	0	0	0	0	0	0	0	0	0	0	0	0	0	0	0	0	0	0	0	0	0	0	0	0	0	0	0	0	0	0	0
Porcine pestivirus (PPEV)	1.99869	6.65821	0.325213	0.552171	5.4156	2.76055	1.48888	3.51652	4.15281	0	0	0	0	0.334782	0	0	0	4.16835	1.66216	1.05798	4.39008	0	6.06289	0.229284	0	0	0	2.75341	0.251879	0	0.153037	0.187297	0	4.25606	0	0	0	0	0	0	1.01488	0	0.91507	0	0	0	0.177724	0	0
Porcine epidemic diarrhea virus (PEDV)	0	0	0	0	0	0	0	0	0	0	0	0	0	0	0	0	0	0	0	0	0	0	0	0	0	0	0	0	0	0	0	0	0	0	0	0	0	0	0	0	0	0	0	0	0	0	0	0	0
Bat coronavirus-512 (Bat CoV-512)	0	0	0	0	0	0	0	0	0	0	0	0	0	0	0	0	0	0	0	0	0	0	0	0	0	0	0	0	0	0	0	0	0	0	0	0	0	0	0	0	0	0	0	0	0	0	0	0	0
Ferret coronavirus (FRCoV)	0	0	0	0	0	0	0	0	0	0	0	0	0	0	0	0	0	0	0	0	0	0	0	0	0	0	0	0	0	0	0	0	0	0	0	0	0	0	0	0	0	0	0	0	0	0	0	0	0
NL63-related bat coronavirus (BtKYNL63)	0	0	0	0	0	0	0	0	0	0	0	0	0	0	0	0	0	0	0	0	0	0	0	0	0	0	0	0	0	0	0	0	0	0	0	0	0	0	0	0	0	0	0	0	0	0	0	0	0
Bat coronavirus HKU10 (HKU10)	0	0	0	0	0	0	0	0	0	0	0	0	0	0	0	0	0	0	0	0	0	0	0	0	0	0	0	0	0	0	0	0	0	0	0	0	0	0	0	0	0	0	0	0	0	0	0	0	0
HKU8-related coronavirus (HKU8r)	0	0	0	0	0	0	0	0	0	0	0	0	0	0	0	0	0	0	0	0	0	0	0	0	0	0	0	0	0	0	0	0	0	0	0	0	0	0	0	0	0	0	0	0	0	0	0	0	0
Tylonycteris bat coronavirus HKU33 (HKU33)	0	0	0	0	0	0	0	0	0	0	0	0	0	0	0	0	0	0	0	0	0	0	0	0	0	0	0	0	0	0	0	0	0	0	0	0	0	0	0	0	0	0	0	0	0	0	0	0	0
Alphacoronavirus YN2012 (YN2012)	0	0	0	0	0	0	0	0	0	0	0	0	0	0	0	0	0	0	0	0	0	0	0	0	0	0	0	0	0	0	0	0	0	0	0	0	0	0	0	0	0	0	0	0	0	0	0	0	0
Severe acute respiratory syndrome coronavirus 2 (SARS-CoV-2)	0	0.169	0	0	0	0	0	0	0	0.104966	0	0.276135	0	0	0	0	0	0	0	0	0	0	0	0	0	6.65821	0	0	0	0	0	0	0	0	0	0	0.225189	0.871394	0	0	0	0.120806	0	0	0	0	0	0	0
SARS-related coronavirus Rp3/2004 (Rp3/2004)	0	0	0	0	0	0	0	0	0	0	0	0	0	0	0	0	0	0	0	0	0	0	0	0	0	0	0	0	0	0	0	0	0	0	0	0	0	0	0	0	0	0	0	0	0	0	0	0	0
Bat Hp-betacoronavirus Zhejiang2013 (CoV-Zhejiang2013)	0	0	0	0	0	0	0	0	0	0	0	0	0	0	0	0	0	0	0	0	0	0	0	0	0	0	0	0	0	0	0	0	0	0	0	0	0	0	0	0	0	0	0	0	0	0	0	0	0
Rousettus bat coronavirus HKU9 (HKU9-1)	0	0	0	0	0	0	0	0	0	0	0	0	0	0	0	0	0	0	0	0	0	0	0	0	0	0	0	0	0	0	0	0	0	0	0	0	0	0	0	0	0	0	0	0	0	0	0	0	0
Middle East respiratory syndrome coronavirus (MERS-CoV)	1.23108	0.333668	0	0.574791	0	1.53918	1.88482	2.62196	0.38926	4.25678	6.3863	5.89575	4.06362	3.68952	2.42967	3.96899	0	0.143124	0.03766	1.18391	0.516667	1.70217	0.0789089	0.302441	3.43787	6.61919	0	0.394994	0.260545	0.61516	0.199767	3.17372	1.19796	5.51127	0	0.0549398	0	0	0.790768	0.951512	0	0.419407	0	0	0.2395	0	0	0	0.0496967
Erinaceus hedgehog coronavirus HKU31 (HKU31)	0	0	0	0	0	0	0	0	0	0	0	0	0	0	0	0	0	0	0	0	0	0	0	0	0	0	0	0	0	0	0	0	0	0	0	0	0	0	0	0	0	0	0	0	0	0	0	0	0
Porcine hemagglutinating encephalomyelitis virus (PHEV)	1.74045	0	0	0	0.328769	0	4.48806	2.5135	6.65821	0	0	0	0	0	0.402511	0	0	2.38997	1.57936	0	4.10377	0.63464	1.14863	0	0	0.899007	0	0	0	0	0.448805	0	0	0	0	1.39313	1.29736	0	0	0	0.0753876	0	0.515824	0.673675	3.68665	0	0	0	0
Dromedary camel coronavirus HKU23 (DcCoV-HKU23)	0	0	0	0	0	0	0	0	0	0	0	0	0	0	0	0	0	0	0	0	0	0	0	0	0	0	0	0	0	0	0	0	0	0	0	0	0	0	0	0	0	0	0	0	0	0	0	0	0
Influenza C virus (ICV)	0	0	0	6.34727	0	0	0	0	0	0	0	0	5.29692	0	0	0	0	0	0	0	0	0	0	0	0	0	0	0	0	0	0	0	0	0	0	0	0	0	0	0	0	0	0	3.81485	6.1841	0	0	6.35998	0
Wellfleet Bay virus (WBV)	5.63619	4.69721	5.93972	1.05839	3.83082	4.6905	2.07766	4.20579	4.89281	5.47106	5.30381	6.21956	6.65821	4.40124	5.83662	6.6134	6.11571	5.29676	3.78882	3.01763	4.96773	3.13341	3.64323	5.32477	5.78205	5.88221	5.63284	5.73904	4.81344	1.98156	6.05945	6.23462	5.58995	5.20248	3.47789	0	0	3.85258	4.61442	5.522	6.65821	5.667	5.50803	0.965773	2.96497	3.37197	3.50965	2.74448	2.18639
Oz virus (OZV)	5.41842	4.13984	5.96013	1.769	3.63065	4.88692	1.67701	3.71634	4.95423	5.6004	5.4086	6.20128	6.65821	4.42017	5.66766	6.65821	6.12318	5.23594	3.76606	2.98935	4.89824	2.82279	4.4902	5.01262	5.78649	6.15452	5.34824	5.86784	4.84315	1.7694	5.80391	6.23434	5.08784	4.62249	2.53613	0.0658765	0.0712775	4.6193	4.67572	5.60672	6.65821	5.5756	5.64532	2.82092	4.28923	4.18721	4.35229	4.20065	4.20433
Sinu virus (SINUV)	5.09978	2.83989	5.13817	0.179282	2.12782	4.69844	0.430404	1.70471	4.69481	3.93654	4.56513	6.40579	5.85884	4.20071	2.77133	6.56223	5.10271	5.48423	1.56927	1.60112	3.15467	0.0659168	1.42631	2.20279	1.7441	4.2547	3.48658	4.14389	2.33028	0.0715279	5.27254	5.92518	2.54452	3.36568	1.9681	0	0	3.53815	2.93517	4.62238	6.52978	2.97052	4.11688	0.278709	1.94599	2.62891	2.06849	0.652042	1.71312
Lassa virus (LASV)	4.96492	2.08902	4.53464	3.93806	6.19432	4.98383	5.02949	4.9585	4.96684	5.5937	4.59565	5.5173	5.37009	5.7293	3.81335	6.55418	4.38509	5.05421	4.97719	4.82411	4.82851	4.8584	4.67251	5.42815	2.67943	5.84182	5.41658	4.46273	5.62646	3.78367	5.36939	4.96231	5.77387	3.37249	2.74526	0.402631	0.0205724	5.12023	3.4101	5.36337	6.30763	5.77421	5.22475	5.30051	5.66848	4.68684	4.824	5.00635	5.11569
Morogoro virus (MORV)	4.84878	2.08606	2.39706	2.41024	5.78724	3.34693	3.40038	4.91397	2.82321	3.61948	4.00721	5.21662	4.25791	4.27969	2.45831	6.53427	0.580578	5.02937	3.73925	3.40868	3.60851	1.85113	5.34712	4.31793	0.555702	2.09624	2.95071	4.89321	4.60579	0.111649	5.44038	2.67046	3.78525	1.93931	2.82522	0.109566	0	3.06946	2.41201	2.14075	6.54572	5.49573	4.18843	3.94655	5.82427	5.47133	3.81827	3.84119	2.84088
Lymphocytic choriomeningitis virus (LCMV)	3.72525	0.342232	4.333	0.986933	2.59406	2.24341	2.42754	1.78341	2.66169	3.62767	5.28656	4.12685	4.30223	3.13846	3.91729	4.48048	2.90671	3.81285	3.22492	3.31677	3.31276	2.51771	2.94886	3.61026	3.64273	2.44442	3.66787	0.914039	2.70273	0.859287	4.31425	5.47286	3.48266	4.54694	0.272782	0	0	3.38616	3.88989	5.9325	6.65821	5.58877	5.16283	2.67747	3.87027	4.09923	2.96205	3.44617	2.02878
Lunk virus (LNKV)	2.85872	0.304562	3.76527	1.4873	3.75294	2.21469	2.21661	3.23806	2.59385	4.5688	4.35643	4.58157	4.2188	2.93942	3.17861	5.79338	3.55825	4.93319	3.817	3.72987	3.55467	3.08194	3.42442	4.55937	2.62988	3.69224	3.15152	2.84707	2.7592	1.80608	4.22183	5.81383	4.87451	3.10693	0.478629	0.0327365	0	4.47877	3.6398	5.50802	6.65821	5.84485	4.87639	3.39173	4.12152	4.69198	3.69022	5.08963	3.04789
Lujo virus (LUJV)	2.78448	0.0859678	4.38774	0.0923445	1.67145	3.04005	3.15408	0.681358	4.22218	5.02235	5.39258	5.6184	5.66555	3.83552	3.66081	6.20559	4.86362	4.8743	3.53612	2.00399	1.83082	2.9479	1.53313	4.76103	5.20175	5.77066	2.01838	3.14338	3.81246	0.19667	4.1981	6.16124	2.86561	4.07273	0.64527	0	0	3.89548	3.93163	3.98064	6.65821	5.60483	5.67222	4.47067	4.49349	5.29114	4.10666	4.70823	3.92671
Xapuri virus (XAPV)	6.20737	5.40427	4.76325	5.34782	4.98573	4.70641	4.87198	6.22388	6.26249	3.7348	1.75851	4.88641	3.66675	5.15973	1.62307	5.36044	2.37762	1.71876	1.91204	3.05134	4.2938	0.196341	3.65411	2.77209	0.83215	0.599541	4.03488	6.02259	5.76617	0.190283	5.85597	4.45234	3.19378	4.23593	3.07894	0.215131	0.119617	4.43689	2.10751	2.91635	6.51333	4.45553	4.4632	6.42255	5.89922	5.48403	3.37941	2.08211	3.24177
Junin virus (JUNV)	1.51945	5.37582	2.83971	1.45714	5.55063	3.57536	4.43691	1.71118	4.74586	3.48948	5.65791	4.06914	4.31297	3.4593	2.64188	4.64093	3.06797	5.14739	2.68907	1.68952	3.29681	3.45838	4.86595	3.29862	2.76946	5.09565	2.6214	4.99569	3.95103	0	4.67843	6.65821	1.8342	4.66094	3.46337	3.05576	2.11243	1.97937	2.89362	3.95324	6.19416	4.25856	5.64546	2.07111	2.39287	4.22118	3.3664	2.59587	4.45538
Aporé virus (APOV)	2.90394	3.05119	3.73438	0.303337	2.23222	3.70484	2.54653	1.84573	3.62751	3.97262	4.26823	4.43596	3.45792	2.48041	2.01415	4.32919	0.948452	3.74615	2.09426	2.85188	3.175	0.919587	2.6461	3.12384	2.68972	2.08417	2.75258	3.75743	4.05951	0.448433	4.76486	6.65821	1.43095	3.13297	1.7451	0.922178	0	1.85459	2.52392	2.82267	6.41304	4.37332	4.7551	1.77722	3.83632	3.04032	2.37745	0.741945	2.63475
Tamiami virus (TMMV)	0	0	0	0	0	3.74928	2.92784	0	1.54922	2.59773	3.07231	3.51437	2.93367	0	0	2.77424	0	3.97309	1.83872	0	1.02301	0	0	1.77817	0	0	0	1.10187	3.35801	0	2.67856	6.65348	1.6538	0	0	0	0	1.35105	1.41418	2.67151	6.61912	3.73835	4.71314	1.62717	2.43281	1.20158	0	0	0
Hantaan virus (HTNV)	0.684883	1.49651	3.48435	0.539577	3.83973	3.9267	0.33066	1.55865	2.95738	4.69984	6.34831	4.42998	5.29401	2.22014	2.76374	5.2767	3.70278	6.05224	2.45887	2.96146	4.25133	0.505512	3.07018	4.77033	1.8422	2.76947	2.92118	2.45341	1.40235	0.903861	4.16675	6.50405	1.90898	3.12496	1.95041	0	0	3.71928	4.30171	5.57711	6.4859	4.94255	5.87896	2.84274	3.97312	4.92935	3.38686	3.64701	3.36357
Oxbow virus (OXBV)	0	1.93596	0	0	4.39812	0	0	4.46996	3.92407	0	0	0	0	0	0	0	0	6.65821	0	0	6.54033	0	6.35054	0	0	0	0	0	0	0	0	0	0	0	0	0	0	0	1.96998	0	4.38741	0	3.31982	3.92776	3.78278	4.34939	3.3626	5.05172	3.80693
Sin Nombre virus (SNV)	0.272889	6.06911	0	2.83296	6.65821	5.83264	1.77955	5.25279	5.50466	2.02208	3.16681	2.16171	0	0	1.65771	3.42398	0	5.8767	2.51559	2.69181	5.23655	0	5.35801	2.06392	0	0	3.60128	1.40784	0.965856	2.65724	2.79195	3.88902	0.438477	2.00399	4.15487	0	0	1.20712	2.97843	2.329	5.73806	5.17448	5.0852	0.653443	2.93933	3.9685	2.72241	2.17101	4.29411
Montano virus (MONV)	2.91341	4.89138	3.19536	2.3227	5.54313	5.87827	4.63248	3.47417	5.68746	4.71288	5.03742	5.48304	3.9535	2.68897	2.33752	5.47578	3.31582	4.78194	3.1939	4.4878	5.01361	0.72736	5.00407	3.77468	1.02255	1.36004	2.75915	3.75304	4.92285	2.44609	4.24481	6.35629	2.02635	5.41813	2.57063	0	0	2.95399	4.34307	5.02084	6.65821	5.6032	5.78121	3.77264	3.78526	5.04879	4.24507	4.23518	4.24723
Rockport virus (ROCV)	1.71691	2.24325	3.57004	0.55145	1.70604	4.29778	2.68412	2.40791	4.71519	6.13606	5.86183	4.5615	3.4833	1.69914	1.7805	5.40938	4.7413	5.73968	0.477386	4.7351	5.14737	0.0536077	4.60246	4.67355	0.657503	0.998557	1.47499	1.24337	5.14725	0.937623	2.78631	5.90186	1.63328	3.49487	2.56546	0	0.049729	2.36348	4.72581	4.4486	6.46676	2.88494	5.88768	4.7267	5.59799	6.11331	4.77081	5.79932	3.93379
Nova virus (NVAV)	3.75578	5.19422	3.83252	3.61933	5.69117	5.03938	3.43533	5.09732	5.39221	5.19924	5.4179	4.19343	3.77132	2.21589	2.41707	6.56502	4.64418	4.63781	3.38605	4.77404	5.07096	1.4594	4.77672	4.98696	1.80383	2.30474	2.97254	4.57857	4.29732	2.73967	2.78041	5.59401	3.38565	4.55581	4.45475	0	0	2.63369	5.36933	5.17314	6.46726	4.02075	5.67387	5.55462	5.04061	5.93717	5.00076	5.91498	5.7
Thottopalayam virus (TPMV)	1.28623	1.5653	3.15031	0.501215	2.51162	2.25073	1.23688	2.03975	3.02664	5.50217	5.08703	4.37279	4.65348	2.03738	0.824461	6.56109	3.81239	5.53851	1.40155	3.03987	3.83666	0.20612	3.83256	4.18714	0.681072	1.05433	1.61218	1.92317	4.13033	1.57718	2.93916	5.74512	1.78238	2.19737	1.3739	0	0	2.02103	3.89576	4.14284	6.62866	3.34169	5.49228	4.13989	4.21063	5.48891	4.43528	4.59509	3.9174
Leopards Hill virus (LPHV)	2.75182	2.29359	3.28063	1.5135	2.8508	3.94895	0.956625	3.05666	4.15235	4.57301	3.39885	3.73672	3.824	3.70854	1.42414	5.95463	3.90086	6.65821	2.62496	0	4.71433	1.24425	2.53349	3.38012	3.37626	3.73036	2.72742	2.8407	1.63203	1.08985	4.26484	4.79504	2.53335	2.95766	0.896987	0	0	2.29589	2.56227	3.37924	6.27933	3.66506	5.17684	2.88144	2.98616	4.64266	3.0917	3.22137	3.59429
Keterah virus (KETV)	3.40198	3.02258	4.03275	1.14861	2.55151	3.87315	1.15355	3.31935	4.84651	5.1528	6.21003	0.760039	3.9875	1.56671	2.04332	6.24897	4.26748	6.60232	3.65387	0.816766	4.51846	0.705445	2.9382	5.32545	5.95674	2.30437	3.62212	4.16273	0.819049	4.30305	2.90201	5.05047	3.31716	3.10793	1.97594	0	0	2.56069	4.65469	4.78934	6.43164	5.09803	5.21307	3.48556	4.03629	4.68	3.83372	4.67406	4.88897
Thiafora virus (TFAV)	4.20493	2.10015	2.4085	4.13547	2.78684	4.06319	0.395279	1.27948	3.02156	4.60185	6.36541	0	1.96363	0	0.420963	5.2833	2.12693	5.34843	2.50041	4.32224	4.77206	0.525966	3.54677	5.31926	4.70039	1.96377	2.78806	2.52949	0	0.741154	2.57722	4.71912	2.18523	2.70033	1.40941	0	2.40182	2.32781	3.92659	4.61684	6.36242	5.1128	5.34969	4.2019	4.34886	5.6541	4.51949	4.40995	3.2405
Tamdy virus (TAMV)	3.85749	0	1.5083	0	0	1.18655	0.895468	0.816679	2.64382	4.86374	6.23959	0.514767	0	0	0	4.00411	3.7308	5.12319	1.86369	4.23663	4.06751	0	3.17564	3.80567	5.22002	0	0.827648	0	0	1.64051	0	2.69536	1.84004	1.02831	0	0	0	0	2.83917	0.713303	2.51778	0.712884	2.08282	3.17033	3.68718	5.88156	5.63462	5.82692	3.00043
Dera Ghazi Khan virus (DGKV)	0	0	0	0	0	0	0	0	3.8077	2.69734	0	3.61685	0	0	0	2.21303	0	5.71707	0	0	0	0	2.09233	0	0	0	0	0	0	0	0	0	3.04496	3.50584	0	0	0	0	0	0	0	0	0	2.83482	3.95196	3.46955	0	6.65821	3.95708
Hughes virus (HUGV)	4.96517	2.58702	2.11197	0.845675	1.71746	2.97116	0.409317	3.22269	3.82993	5.25488	6.21456	0.250949	3.86226	1.25733	1.77104	6.41709	4.35482	6.47331	1.99939	4.46164	5.09439	0.269538	3.61958	5.16358	5.9159	3.46591	2.03899	3.81774	0.652405	1.21439	1.67595	4.26663	3.3764	2.0513	2.12748	0.245872	0	1.79282	3.60049	3.95325	6.18677	3.83097	4.83857	3.16326	4.90575	5.85274	5.30319	4.1093	4.13036
Sabo virus (SABOV)	2.48249	2.60792	3.05378	2.16853	3.90815	3.80955	2.97078	4.28144	4.89595	5.04204	5.54438	4.60975	3.60401	2.62184	1.84662	6.40445	3.20977	5.24071	1.4871	3.80386	4.24417	0.63036	4.31439	4.67002	3.1369	1.19627	3.0072	4.09089	3.12428	2.76473	3.10443	6.0351	4.51232	3.76595	1.79456	0	0	3.34285	4.80913	5.4809	6.49984	4.56341	5.59732	5.63855	5.70609	5.72702	4.62115	5.86045	6.39127
Shuni virus (SHUV)	1.7561	2.31882	2.12872	1.18267	3.88248	2.93173	0.63873	3.95194	5.14181	4.1555	4.56055	5.99266	2.17235	0.879396	1.22904	5.55852	2.58358	6.65821	1.32321	1.08904	4.70723	0.080236	4.02629	1.23228	0	4.62807	0.610884	1.5519	0.313646	2.4542	1.92928	5.56448	2.33856	3.15659	1.67604	0	0	1.01842	3.73888	2.80899	6.25887	3.34399	6.05252	2.66339	3.96785	5.7248	2.68754	5.14681	4.37157
Manzanilla virus (MANV)	0	1.58583	1.39883	1.46365	3.3532	2.31207	3.69243	2.76322	3.36972	4.76371	4.03791	5.78042	1.71455	0.869263	0.375283	5.3642	3.82634	6.65821	0	0.283743	2.10094	0	0.875508	0.89608	0	2.43349	0.591264	1.54694	0.34721	0.422869	1.09548	4.98697	2.43576	3.23842	0.226208	0	0	0.747124	1.98617	1.01356	4.53993	1.72374	4.69406	2.49566	4.18227	4.76367	2.02064	4.3724	4.24608
Ness Ziona virus (NZV)	0.70916	1.10254	2.38832	1.68944	4.21659	3.18934	0.820321	3.50344	4.34566	4.87587	5.6033	6.19475	2.97361	0.511255	3.00168	6.26217	4.02671	6.36861	2.14837	1.07538	3.59383	0.725903	2.64806	2.72266	0.457164	4.42645	1.79638	2.88594	0.85788	2.58749	2.95723	5.89762	3.76121	4.29687	0.13623	0	0	2.15664	3.96098	4.14674	5.4987	3.3124	5.81037	3.73864	5.43762	6.25003	3.62343	4.96427	6.57079
Vinces virus (VINV)	1.07942	2.22892	3.59063	0.871241	2.06389	4.48645	0.166488	1.7153	3.45217	5.31605	5.05303	6.50115	5.54541	1.85389	1.74237	5.86359	4.04277	5.76793	2.46479	3.6865	4.17102	0.814068	1.53815	2.95596	1.40491	4.537	2.88355	3.40246	1.3838	0.313585	4.31834	5.74863	2.44087	2.93359	1.00452	0	0	2.31521	3.85978	4.58082	6.62055	3.33149	5.20327	2.02102	4.70096	4.44129	2.39914	2.83013	4.39996
Wolkberg virus (WBV)	1.92068	1.97931	1.8083	0.290997	2.10932	2.25558	1.99244	2.13015	2.68829	4.06075	3.02732	5.05038	1.97235	0.706875	0.365367	5.38718	2.47405	6.04226	0.80271	3.23946	3.09286	0.130547	2.29339	2.79151	0.333069	1.71604	1.7109	1.93299	1.88322	0.552916	1.77442	4.60229	1.66392	1.13045	0.80923	0	0	1.43186	1.77259	2.83641	6.65821	3.49776	5.32152	4.21527	1.11629	5.88098	3.64996	4.80579	5.54254
Calchaqui virus (CQIV)	0	0	0	0	1.73716	3.47913	0	0	0	4.00657	3.71789	2.10097	0	0	0	6.05318	0	5.63053	0	0	3.33068	0	0	0	0	0	0	0	0	0	0	3.66686	3.04996	1.53546	0	0	0	0	0	2.12451	5.84915	1.29407	5.53385	3.11219	4.67774	6.65821	3.11816	5.08794	6.01171
Anhembi virus (AMBV)	2.19508	2.01981	1.46552	1.87312	3.50659	1.38204	0.720121	4.37541	4.29433	3.5421	2.87558	2.37668	1.28803	0.449369	0.211535	4.0906	0	6.65821	1.72961	0	4.15872	0.296026	2.25158	2.19818	0	0.893035	0.531572	2.0902	1.0474	2.13502	0.39939	3.00848	3.67198	3.67521	0.261442	0	0	0.419673	3.03247	2.25139	5.06123	2.2428	4.74147	2.7966	2.5693	4.9723	0.917385	4.32443	4.47404
South River virus (SORV)	0.607415	2.74527	2.70486	0.730593	2.36787	3.15562	0.438815	3.18084	5.19348	3.22939	4.40444	2.87818	3.57551	0.989335	0.784944	5.1318	2.72892	5.96777	2.20947	3.04073	5.21823	0.554695	2.32566	4.79316	1.64703	1.15043	1.11138	3.83667	0.680918	0.809999	1.10067	4.68148	2.88676	3.66054	0.223292	0	0	1.74846	4.54104	4.34952	6.65821	3.14161	5.95195	3.94771	4.64464	5.24635	3.18555	5.69596	5.19973
Murrumbidgee virus (MURBV)	0	0	0	1.51062	2.35137	2.72168	0	2.44542	4.29405	4.16045	3.5284	4.83909	3.52971	0	1.68099	4.28072	0	6.65821	2.4392	0	4.41338	0	0	1.22391	0	4.50639	1.48941	1.86842	0	0	0	4.48744	1.51972	3.4988	0	0	0	2.48164	3.18156	3.40987	5.80963	1.86874	5.17017	2.12498	1.11602	3.60995	1.5921	1.17845	0
Triniti virus (TNTV)	1.23791	0.731289	3.1831	1.65113	3.69322	2.1565	0.134457	1.7622	1.94482	5.28505	5.31515	5.11014	4.49889	2.27868	1.08782	5.40034	4.33035	5.5052	1.80492	2.59351	4.30493	2.21218	2.9217	3.91068	2.02721	1.65478	1.86357	3.25413	1.49754	1.04188	1.40286	4.70625	3.36894	3.93752	0.268046	0	0	3.38782	4.58172	5.93496	6.65821	4.56604	5.8188	2.77176	5.24785	5.23417	3.57511	4.07238	5.56162
Rio Grande virus (RGV)	0.570447	5.77779	0.488526	1.32546	6.65821	2.51254	0.593211	4.44467	4.42316	4.3239	4.09175	2.80939	4.12941	0.438113	0	1.12461	0	6.44449	0	0.930139	5.96659	0	5.48572	1.71439	0	2.63605	2.26838	4.65096	4.27019	0	2.61231	2.22145	0	1.96016	0.635968	0	0	0	3.44661	1.41991	5.17988	1.99618	3.87755	1.07958	0.409513	4.77633	0.796884	2.45515	3.03818
Viola virus (VIOV)	2.4355	4.10874	1.61311	1.72802	4.91691	3.3472	0	3.74677	4.85515	6.65821	5.29103	2.09571	2.00291	2.65325	2.9875	3.70966	0	5.67043	2.56293	1.94417	6.16853	0	3.09466	4.74233	1.20375	5.03056	3.43782	3.86017	0	0	3.7256	2.39406	3.30102	4.20761	0	0	0	0	5.29014	3.19237	5.53198	2.69986	4.88141	2.42239	2.0643	5.05323	2.30867	3.98825	4.39883
Medjerda Valley virus (MVV)	2.18236	3.9778	2.09341	0.967269	4.44637	4.47217	0	2.50161	4.75497	5.89747	6.38056	6.62039	4.79139	1.04354	3.05031	2.77119	0	5.98755	0	2.64361	5.75659	1.70348	4.8064	1.8827	0	4.73496	2.91538	2.679	0.388132	0	4.34	4.7202	0	4.2284	4.08012	0.437005	0	3.75583	4.17248	2.8617	6.47712	4.04674	5.99551	0.319506	0.422976	2.29313	1.36334	1.45121	1.96799
Kismayo virus (KISV)	3.7526	1.68834	2.46031	0	4.35947	2.34146	0	0	2.18538	1.69163	0	6.65821	4.46428	0	0	4.61032	0	6.05874	0	2.23936	0	0	1.42418	0	0	0	0	2.52096	0	0	4.40887	1.84358	1.28881	3.72383	0	0	0	0	0	0	5.37195	0	4.03498	0	0	2.8008	2.26807	0	3.88061
Dabie bandavirus (SFTSV)	1.57069	2.02592	2.64212	2.58478	4.42939	1.96834	0.809373	2.17213	1.71834	1.59386	2.45801	5.11625	2.59291	1.24745	0.767432	5.35364	2.80383	6.31588	0.629473	0	3.34289	0	3.12374	0	0	1.74694	1.4574	1.89024	0.95626	0	3.3328	2.51055	1.06485	2.12744	1.12512	0	0	1.10582	0.417804	0.21139	6.35639	2.73933	4.13697	2.41647	2.2365	6.10489	2.49172	1.85963	2.69014
Guertu virus (GTV)	0	0	0	0	0	0	0	0	0	0	0	0	0	0	0	0	0	0	0	0	0	0	0	0	0	0	0	0	0	0	0	0	0	0	0	0	0	0	0	0	0	0	0	0	0	0	0	0	0
Borna disease virus 2 (BoDV-2)	0.982303	3.7471	0	1.64486	3.72379	1.97647	3.03684	3.12932	6.49206	2.07458	4.47397	3.84515	0	3.66099	2.51411	2.64417	0	4.21629	0	0.825148	4.73875	0.583313	5.01934	1.79171	0.677868	0	0	5.25302	3.6358	0.756278	1.32972	6.4763	2.243	4.34004	0	0	0	5.21222	2.69208	2.64204	6.28197	4.94382	6.58445	2.18709	0.915338	2.29695	0.603955	0.488379	0.910549
Parrot bornavirus 5 (PaBV-5)	0.148769	2.38943	0.104131	0.830182	2.52308	2.0972	1.10128	2.38654	4.0189	2.66098	5.72894	4.81344	1.27419	3.43317	3.20796	3.30639	2.1033	4.12573	2.05732	0.377969	3.40976	1.44044	3.38604	2.14822	1.56214	4.73443	0.31044	5.6795	3.95078	1.70724	0.95365	6.62845	3.11911	3.75694	0.096867	0	0	3.5428	2.95971	3.71521	6.43856	4.82673	6.05694	2.47872	0.987542	4.0357	0.997814	0.821416	2.29996
Parrot bornavirus 1 (PaBV-1)	3.38291	0.883554	0.568897	0.278879	3.07414	0.483879	0.627112	1.71298	3.3333	1.89594	6.03505	4.74393	1.1812	3.85407	3.91807	2.4513	1.47885	3.64951	0	0.694236	2.94094	0.202902	3.20823	1.35891	1.5995	2.98587	0.0865632	5.22921	4.00275	1.05734	0.673481	6.65821	4.04225	4.32842	0.157722	0	0	4.89026	3.29552	3.20957	5.65806	4.83811	4.72975	3.27385	2.04626	4.61079	1.2505	1.05905	1.07743
Zaire ebolavirus (EBOV)	0.203543	2.83955	0.61828	0.184554	2.42642	3.76272	1.07386	0.549309	3.50482	3.64055	6.21608	3.36078	1.66613	2.02364	2.21849	2.20762	1.74179	4.2624	0.908215	1.18702	1.60236	3.21718	0.295104	1.00358	1.67151	5.04493	0.947032	2.38823	2.4765	0.834467	3.91333	4.60953	1.26626	4.2244	1.10144	0	0	2.61857	3.02872	2.98306	6.65821	4.65516	5.86131	1.78265	1.77499	2.66221	3.83054	1.94155	2.12882
Lloviu virus (LLOV)	0	0	1.45602	0	0.259821	0.245294	0	0	0.775453	3.56119	4.51032	3.88993	6.23054	0	1.50198	3.19051	1.8791	1.95515	0	0	0.116627	0.878858	1.87061	2.8611	4.67297	0	0.241099	4.34879	2.16889	0	1.49241	3.64579	1.46033	1.5211	0	0	0	2.10918	2.35367	0	6.65821	2.65837	3.43233	1.36776	1.95031	3.34771	3.34244	0.842564	0.179222
Mengla virus (MLAV)	3.79672	3.91769	3.3458	0.770084	2.19033	4.32862	3.55613	3.1721	1.17485	4.97451	5.17258	5.47052	5.67204	4.63254	4.35803	6.62356	6.19629	5.05745	3.78933	3.01764	3.90513	4.9414	2.56078	4.75924	5.5304	4.71126	3.38995	4.92185	4.35592	2.75894	4.9471	6.58521	4.87018	4.36394	0.234169	0	0	4.95895	3.56	5.81249	6.39447	4.99427	4.91698	4.54068	5.06726	4.67038	4.31243	5.79724	5.17562
Measles virus (MeV)	0.540462	2.71522	0	3.43573	6.65821	0	0	0.47876	0	0	0	0	0	0	0	0	0	0	0	0	0	0	0	0	0	0	0	0.053128	0.376416	0.0728114	0	0	0	0	0	0	0	0	0	0	0	0	0	0	0	0	0	0	0
Nipah virus (NiV)	3.75539	1.27782	3.60364	3.03066	0.836596	4.44503	1.40071	3.98625	6.65821	2.31938	2.12673	2.36093	1.0714	2.00959	0	1.21564	0	3.29119	0.498671	1.68524	0.48952	2.20298	0	2.8551	1.28556	0	2.32854	5.58949	4.86461	0	4.95782	2.99954	0.483401	2.50584	2.3163	1.11958	0	3.34135	1.94068	0.351972	6.06792	3.98507	5.33452	0	0.318514	0	0	0	0
Cedar virus (CedV)	5.52521	2.68765	3.69758	1.35211	0	5.93361	2.39801	5.26692	6.33595	5.71324	4.6534	0	1.20222	3.41716	1.8617	1.64793	1.12021	4.47169	2.20764	4.38239	5.72917	2.67093	3.96895	3.35878	2.03675	6.44825	4.42219	6.65821	5.6291	2.1669	5.82999	4.3685	2.05962	6.36885	0.349312	0.681543	0	4.43339	1.63882	2.75048	6.34967	4.14669	6.10389	3.13825	3.46562	4.182	2.53111	2.61085	2.71176
Mojiang virus (MojV)	0	0	0	0	0	0	0	0	0	0	0	0	0	0	0	0	0	0	0	0	0	0	0	0	0	0	0	0	0	0	0	0	0	0	0	0	0	0	0	0	0	0	0	0	0	0	0	0	0
Langya virus (LayV)	0	0	0	0	0	0	0	0	0	0	0	0	0	0	0	0	0	0	0	0	0	0	0	0	0	0	0	0	0	0	0	0	0	0	0	0	0	0	0	0	0	0	0	0	0	0	0	0	0
Porcine parainfluenza virus 1 (PPIV-1)	0	0	0	0	0	0	0	0	0	0	0	0	0	0	0	0	0	0	0	0	0	0	0	0	0	0	0	0	0	0	0	0	0	0	0	0	0	0	0	0	0	0	0	0	0	0	0	0	0
Caprine parainfluenza virus 3 (CPIV-3)	1.17368	0.243445	1.67219	3.51783	2.07329	1.80769	0.502864	0.759885	3.78007	2.26372	1.49278	0	0.238818	0.422467	0.586566	1.87116	0	1.40745	0.455187	0.44379	1.84594	2.79277	0.153062	0.914818	1.13644	0	0.509086	6.65821	3.27971	0.771623	1.25579	0.909983	4.85085	3.9829	0.985946	0	0	0.553052	3.47356	0.570679	2.18765	2.38266	4.87523	1.30613	1.23753	1.84844	0.812594	1.2201	3.61517
J virus (J-V)	0	0	0	0	0	0	0	0	0	0	0	0	0	0	0	0	0	0	0	0	0	0	0	0	0	0	0	0	0	0	0	0	0	0	0	0	0	0	0	0	0	0	0	0	0	0	0	0	0
Rabies virus (RABV)	3.67499	3.36166	4.2651	2.04102	3.47776	3.89168	4.05782	3.77794	4.8612	1.26315	5.09959	3.79703	2.70705	3.98728	3.43876	5.30914	1.29705	4.59409	1.81419	4.32374	4.45228	1.77341	4.12314	1.65886	4.17658	1.47863	3.75434	4.02033	4.16499	3.79794	3.97269	5.39032	3.00444	3.59729	1.07474	0	0	1.52687	2.86303	5.30421	5.54329	4.12212	4.92791	5.75604	4.56698	5.16681	4.46494	5.92695	4.73392
Gannoruwa bat lyssavirus (GBLV)	0.798684	3.89492	1.99014	1.48939	5.99304	1.78561	0.263102	4.02455	3.49495	1.99288	5.5439	1.65171	2.3491	1.53611	1.21363	5.66695	1.15145	6.29437	2.23123	3.87935	5.67626	0.622397	5.05916	3.96114	3.85625	0.594823	2.54913	3.70809	1.17969	1.51799	1.30083	5.45227	2.95608	2.82963	1.74625	1.41473	0	2.46182	5.73097	5.66696	6.5129	5.17248	5.00904	5.56223	6.51872	5.93506	5.1879	6.39998	4.80697
Lleida bat lyssavirus (LLEBV)	3.04998	5.00504	4.03853	1.03598	3.96455	4.17949	1.43877	3.63178	4.70463	3.96806	4.71018	4.69052	4.82807	4.31662	2.40013	6.04005	3.3446	5.876	2.77797	3.96679	4.4078	1.24737	3.94551	3.42905	4.21069	1.73608	3.55503	3.78447	3.15058	0.979244	4.67212	6.34041	2.84572	3.18777	2.66442	0.0341444	0	3.27403	4.43393	5.42557	6.50282	4.70758	5.22729	3.3914	4.82524	5.4095	3.95537	5.94385	5.41832
New Minto virus (NMV)	0	0	0	0	0	0	0	0	0	0	0	0	0	0	0	0	0	0	0	0	0	0	0	0	0	0	0	0	0	0	0	0	0	0	0	0	0	0	0	0	0	0	0	0	0	0	0	0	0
Tupaia rhabdovirus (TUPV)	0	0	0	0	0	0	0	0	0	0	0	0	0	0	0	3.91338	0	6.62123	3.49198	0	0	0	0	0	0	0	0	0	0	0	0	0	0	0	0	0	5.10096	0	0	0	6.5232	0	3.30944	0	0	3.33529	0	0	0
Sunguru virus (SUNV)	3.71193	2.09577	0.536702	0.726959	4.05215	1.26228	1.16164	3.92778	3.94774	1.91101	1.99584	0.802324	0.437332	1.30771	0	3.91711	0.333145	5.58962	0.729158	4.5043	3.80584	0	4.66324	1.84745	0.24846	0	1.44783	2.16926	1.14217	0.176029	1.90809	3.20311	1.43601	1.38986	0.296229	1.01662	0	0.357918	0.832092	1.00574	6.65821	1.89855	4.78551	5.00001	1.46657	5.8459	3.16391	4.66137	4.68508
Merida virus (MERDV)	0	0	0	0	0	0	0	0	0	0	0	0	0	0	0	0	0	0	0	0	0	0	0	0	0	0	0	0	0	0	0	0	0	0	0	0	0	0	0	0	0	0	0	0	0	0	0	0	0
Kumasi rhabdovirus (KRV)	1.59103	2.1191	4.37161	0.46807	4.1499	3.80014	0.397681	1.01221	2.97843	3.4339	5.69794	4.65524	6.25053	3.16684	3.73946	5.13134	2.23638	5.86324	1.95765	3.29439	3.9072	0.532171	2.26365	3.65774	3.51297	3.78853	3.48199	3.70255	2.15902	1.13574	4.92434	6.65821	1.15275	2.29006	2.26963	0	0	4.31255	3.47341	5.33925	6.51153	5.74881	5.85076	1.4694	1.6364	3.26899	1.91745	1.71167	3.14638
Niakha virus (NIAV)	1.37655	3.92755	2.03464	0.301044	5.40668	4.04388	0.255074	4.59027	5.27602	3.12359	4.87958	3.54778	4.37479	2.87289	0.946472	6.32675	2.05522	6.24284	3.46639	4.82925	5.44774	2.32055	6.46814	4.29931	4.39509	0.671064	3.04922	3.77411	4.20245	2.75828	2.8753	4.92587	3.48466	2.2056	1.8145	0	0	3.39195	4.74102	5.61712	6.57189	5.87477	5.58973	5.03163	5.68478	6.33706	4.97759	4.71008	6.20864
Pike fry rhabdovirus (PFRV)	6.2678	1.96451	2.19175	3.39503	3.11133	1.06616	0	6.65821	3.19502	2.28802	3.82455	3.9691	3.11459	2.15862	0	4.20176	2.3541	4.69752	2.24574	3.98316	3.57109	0	1.62229	3.90415	1.69458	0	1.16074	4.50129	3.25802	0	0	4.77072	2.09838	1.2534	0	0	0	0.782709	4.57018	3.8124	5.80735	1.89117	4.74069	0.779141	3.48171	4.26864	1.38103	4.13812	2.94846
Santa Barbara virus (SBAV)	2.89707	3.18935	3.45645	0.115628	1.22917	2.17676	0.410103	0.204292	5.1115	1.68835	2.31704	5.13775	2.47412	2.65111	0.79543	3.5425	0	2.99454	0	0.688763	1.37757	0	1.15944	1.25919	0	0	0.566239	2.6969	0.389771	0	1.91387	3.91245	0.777332	0.874434	0.431371	0	0	2.9916	1.38802	4.02487	6.65821	3.05518	4.68276	0.7706	3.23428	3.37694	2.45364	2.02875	5.0598
Bovine ephemeral fever virus (BEFV)	0.866516	2.75559	2.68822	0	2.8527	3.09239	0.174819	1.13682	3.62739	2.56714	3.40812	4.54068	3.81336	1.85345	1.56254	4.64338	1.48163	6.29172	1.05477	3.7587	3.66682	0.25326	1.57906	2.59778	2.37146	0	3.0071	3.35515	0.874279	0.600163	4.49869	4.6791	1.18087	0.999853	2.95756	0	0	2.32003	3.3878	3.93554	6.65821	4.43552	4.79538	0.618908	1.7618	2.85275	1.56239	1.53385	3.37803
Itacaiunas virus (ITAV)	0.100185	2.52204	2.05712	0.756481	3.89202	2.70299	0.565634	4.30487	4.0512	1.49421	4.43357	2.89109	1.67821	2.01206	0.297759	5.88346	2.02633	5.60154	0.746888	1.09003	3.51233	0.0385623	4.32046	2.56764	0.95294	0.772678	1.99561	4.48997	1.21591	2.57523	2.2442	6.65821	3.08242	2.87944	0.321737	0	0	1.78189	3.45007	4.38476	5.30622	3.56085	5.40156	4.7736	4.87989	5.20277	4.42439	5.72976	4.07616
Tibrogargan virus (TIBV)	0.450578	3.8425	3.61228	0.236458	4.06553	4.21673	0.130475	1.84176	4.09755	3.84425	4.69555	4.32424	5.08416	2.8591	2.31692	5.59926	3.26137	6.35492	2.39778	2.39774	3.98033	0.0589966	1.72147	4.02853	2.91003	3.3084	4.02031	4.13028	1.91719	0.911658	5.49207	6.63946	2.27194	2.12759	3.67618	0	0.484832	3.11038	3.60806	4.53611	6.21812	5.15993	6.05232	1.75069	2.89468	3.25811	2.60385	2.02876	4.29765
Flanders virus (FLAV)	2.22754	4.51957	3.21464	1.238	4.70929	3.65676	0.612943	4.74474	5.58546	3.1758	5.16315	2.81856	3.97635	3.14632	1.84866	5.21123	1.55793	5.67753	0.739283	3.20709	4.41739	1.09066	4.40863	4.39397	3.60286	0.231905	2.55418	3.29836	1.49314	3.48284	3.00531	6.02677	2.24138	2.68676	1.88309	0	0.18184	3.28675	5.5895	5.32027	6.65821	4.9935	6.00832	5.30605	5.54785	5.72299	4.75567	5.8005	5.27659
Wongabel virus (WONV)	0.137311	2.77131	2.28539	0.483111	3.5845	2.67374	0	2.62442	3.10687	4.00008	5.60852	2.9708	4.468	2.82372	1.05773	6.32046	3.39627	6.65821	0.703052	0.744936	4.44947	0.062043	3.16191	4.59302	2.71318	0.867638	2.2432	3.5146	1.27313	0.934978	2.68881	6.19696	3.25654	2.15934	1.31465	0	0	2.53815	4.34234	4.48144	6.34206	4.63442	5.73512	2.79673	3.50848	4.22554	3.06672	4.03858	3.22439
Piry virus (PIRYV)	2.47423	2.53232	4.45211	0.441897	1.56438	3.93765	3.00805	2.01035	4.04891	4.03745	4.38921	5.70991	5.48594	4.05279	2.89707	5.83626	4.31761	5.67158	2.47264	2.42067	3.47057	1.49081	1.50213	2.97503	3.58083	3.35888	3.01235	3.5351	2.83701	1.42632	4.80868	6.41468	2.24312	1.8009	0.686655	0	0.0365612	3.68995	3.07131	5.04416	6.65821	4.81312	5.79529	3.23799	4.69136	6.33178	3.68757	4.35362	5.01114
Morreton virus (MORV)	4.457	5.84507	4.35719	2.03324	4.96439	4.36575	3.6611	4.88464	5.34116	4.12171	4.15538	5.29109	5.00686	4.04916	2.01071	5.95048	3.57294	5.87549	3.53159	4.69903	5.33334	2.18591	4.87845	3.13288	3.61254	3.20683	3.1928	3.58066	3.61953	1.9513	4.96214	6.08289	3.8219	2.91257	3.77187	3.80097	0.852745	3.41039	2.8015	4.66759	6.65821	4.46221	5.47433	4.79151	4.62338	5.13437	3.84024	4.2861	5.23381
Vesicular stomatitis virus (VSV)	3.02061	5.11872	3.77071	2.06146	5.02883	3.8363	2.99425	3.90423	5.65639	3.58577	4.29286	5.24746	4.97232	3.80687	1.52029	5.69713	2.30445	6.63018	3.34029	4.49019	5.67028	2.01625	5.09604	3.92061	3.12842	2.82553	2.05981	4.10361	3.65995	1.1774	4.28119	5.44849	1.94138	2.92357	2.79863	3.67121	2.36355	3.08829	3.31144	3.86001	6.51049	4.33436	5.50453	4.60541	3.89125	4.20441	3.60847	4.03821	3.98111
[truncated: 3 more columns]
