# Supplementary material for: Receptor-binding proteins from animal viruses are broadly compatible with human cell entry factors
Source: Nat Microbiol. 2025 Jan 2;10(2):405–19. doi: 10.1038/s41564-024-01879-4 (PMC11790484; doi:10.1038/s41564-024-01879-4)
Supplement: Supplementary file 5 — Statistical source data. [file 41564_2024_1879_MOESM5_ESM.xlsx]

## Sheet: Feuil1
Viral family	Virus name	Group	Infectivity
Togaviridae	Sindbis virus (SINV)	H	0.941176
Togaviridae	Venezuelan equine encephalitis virus (VEEV)	H	0.960784
Togaviridae	Pixuna virus (PIXV)	I	0.960784
Togaviridae	Harbor porpoise alphavirus (HPALV)	M	0.941176
Togaviridae	Caaingua virus (CAAV)	I	0.176471
Matonaviridae	Rubella virus (RUBV)	H	0.0980392
Matonaviridae	Rustrela virus (RusV)	M	0.0588235
Flaviviridae	Hepatitis C virus (HCV)	H	0.215686
Flaviviridae	Bat hepacivirus M (BHV-M)	M	0.0196078
Flaviviridae	Porcine pestivirus (PPEV)	M	0.254902
Coronaviridae	Porcine epidemic diarrhea virus (PEDV)	M	0
Coronaviridae	Bat coronavirus-512 (Bat CoV-512)	M	0
Coronaviridae	Ferret coronavirus (FRCoV)	M	0
Coronaviridae	NL63-related bat coronavirus (BtKYNL63)	M	0
Coronaviridae	Bat coronavirus HKU10 (HKU10)	M	0
Coronaviridae	HKU8-related coronavirus (HKU8r)	M	0
Coronaviridae	Tylonycteris bat coronavirus HKU33 (HKU33)	M	0
Coronaviridae	Alphacoronavirus YN2012 (YN2012)	M	0
Coronaviridae	Severe acute respiratory syndrome coronavirus 2 (SARS-CoV-2)	H	0.0196078
Coronaviridae	SARS-related coronavirus Rp3/2004 (Rp3/2004)	M	0
Coronaviridae	Bat Hp-betacoronavirus Zhejiang2013 (CoV-Zhejiang2013)	M	0
Coronaviridae	Rousettus bat coronavirus HKU9 (HKU9-1)	M	0
Coronaviridae	Middle East respiratory syndrome coronavirus (MERS-CoV)	H	0.313725
Coronaviridae	Erinaceus hedgehog coronavirus HKU31 (HKU31)	M	0
Coronaviridae	Porcine hemagglutinating encephalomyelitis virus (PHEV)	M	0.176471
Coronaviridae	Dromedary camel coronavirus HKU23 (DcCoV-HKU23)	M	0
Orthomyxoviridae	Influenza C virus (ICV)	H	0.0588235
Orthomyxoviridae	Wellfleet Bay virus (WBV)	V	0.862745
Orthomyxoviridae	Oz virus (OZV)	H	0.960784
Orthomyxoviridae	Sinu virus (SINUV)	I	0.803922
Arenaviridae	Lassa virus (LASV)	H	0.960784
Arenaviridae	Morogoro virus (MORV)	M	0.882353
Arenaviridae	Lymphocytic choriomeningitis virus (LCMV)	H	0.862745
Arenaviridae	Lunk virus (LNKV)	M	0.921569
Arenaviridae	Lujo virus (LUJV)	H	0.862745
Arenaviridae	Xapuri virus (XAPV)	M	0.882353
Arenaviridae	Junin virus (JUNV)	H	0.941176
Arenaviridae	Aporé virus (APOV)	M	0.705882
Arenaviridae	Tamiami virus (TMMV)	M	0.254902
Hantaviridae	Hantaan virus (HTNV)	H	0.823529
Hantaviridae	Oxbow virus (OXBV)	M	0.196078
Hantaviridae	Sin Nombre virus (SNV)	H	0.72549
Hantaviridae	Montano virus (MONV)	M	0.901961
Hantaviridae	Rockport virus (ROCV)	M	0.745098
Hantaviridae	Nova virus (NVAV)	M	0.921569
Hantaviridae	Thottopalayam virus (TPMV)	M	0.803922
Nairoviridae	Leopards Hill virus (LPHV)	M	0.764706
Nairoviridae	Keterah virus (KETV)	I	0.843137
Nairoviridae	Thiafora virus (TFAV)	M	0.745098
Nairoviridae	Tamdy virus (TAMV)	I	0.431373
Nairoviridae	Dera Ghazi Khan virus (DGKV)	I	0.176471
Nairoviridae	Hughes virus (HUGV)	I	0.803922
Peribunyaviridae	Sabo virus (SABOV)	M	0.901961
Peribunyaviridae	Shuni virus (SHUV)	H	0.784314
Peribunyaviridae	Manzanilla virus (MANV)	M	0.647059
Peribunyaviridae	Ness Ziona virus (NZV)	M	0.784314
Peribunyaviridae	Vinces virus (VINV)	M	0.843137
Peribunyaviridae	Wolkberg virus (WBV)	I	0.764706
Peribunyaviridae	Calchaqui virus (CQIV)	I	0.27451
Peribunyaviridae	Anhembi virus (AMBV)	M	0.666667
Peribunyaviridae	South River virus (SORV)	I	0.745098
Peribunyaviridae	Murrumbidgee virus (MURBV)	I	0.392157
Peribunyaviridae	Triniti virus (TNTV)	M	0.843137
Phenuiviridae	Rio Grande virus (RGV)	M	0.529412
Phenuiviridae	Viola virus (VIOV)	I	0.647059
Phenuiviridae	Medjerda Valley virus (MVV)	I	0.686275
Phenuiviridae	Kismayo virus (KISV)	I	0.27451
Phenuiviridae	Dabie bandavirus (SFTSV)	H	0.588235
Phenuiviridae	Guertu virus (GTV)	I	0
Bornaviridae	Borna disease virus 2 (BoDV-2)	M	0.588235
Bornaviridae	Parrot bornavirus 5 (PaBV-5)	V	0.705882
Bornaviridae	Parrot bornavirus 1 (PaBV-1)	V	0.627451
Filoviridae	Zaire ebolavirus (EBOV)	H	0.705882
Filoviridae	Lloviu virus (LLOV)	M	0.529412
Filoviridae	Mengla virus (MLAV)	M	0.882353
Paramyxoviridae	Measles virus (MeV)	H	0.0588235
Paramyxoviridae	Nipah virus (NiV)	H	0.509804
Paramyxoviridae	Cedar virus (CedV)	M	0.862745
Paramyxoviridae	Mojiang virus (MojV)	H	0
Paramyxoviridae	Langya virus (LayV)	H	0
Paramyxoviridae	Porcine parainfluenza virus 1 (PPIV-1)	M	0
Paramyxoviridae	Caprine parainfluenza virus 3 (CPIV-3)	M	0.470588
Paramyxoviridae	J virus (J-V)	M	0
Rhabdoviridae	Rabies virus (RABV)	H	0.921569
Rhabdoviridae	Gannoruwa bat lyssavirus (GBLV)	M	0.862745
Rhabdoviridae	Lleida bat lyssavirus (LLEBV)	M	0.882353
Rhabdoviridae	New Minto virus (NMV)	I	0
Rhabdoviridae	Tupaia rhabdovirus (TUPV)	M	0.0392157
Rhabdoviridae	Sunguru virus (SUNV)	V	0.588235
Rhabdoviridae	Merida virus (MERDV)	I	0
Rhabdoviridae	Kumasi rhabdovirus (KRV)	M	0.823529
Rhabdoviridae	Niakha virus (NIAV)	I	0.823529
Rhabdoviridae	Pike fry rhabdovirus (PFRV)	V	0.627451
Rhabdoviridae	Santa Barbara virus (SBAV)	I	0.490196
Rhabdoviridae	Bovine ephemeral fever virus (BEFV)	M	0.745098
Rhabdoviridae	Itacaiunas virus (ITAV)	I	0.705882
Rhabdoviridae	Tibrogargan virus (TIBV)	M	0.823529
Rhabdoviridae	Flanders virus (FLAV)	V	0.843137
Rhabdoviridae	Wongabel virus (WONV)	I	0.705882
Rhabdoviridae	Piry virus (PIRYV)	H	0.882353
Rhabdoviridae	Morreton virus (MORV)	I	0.960784
Rhabdoviridae	Vesicular stomatitis virus (VSV)	H	0.882353
