# Supplementary material for: Receptor-binding proteins from animal viruses are broadly compatible with human cell entry factors
Source: Nat Microbiol. 2025 Jan 2;10(2):405–19. doi: 10.1038/s41564-024-01879-4 (PMC11790484; doi:10.1038/s41564-024-01879-4)
Supplement: Supplementary file 6 — Statistical source data. [file 41564_2024_1879_MOESM6_ESM.xlsx]

## Sheet: 3A
Model_cutoff_value	FPR	TPR
0	1	1
0.01	1	1
0.02	1	1
0.03	0.9127	1
0.04	0.7834	1
0.05	0.7578	0.9967
0.06	0.7318	0.9945
0.07	0.7206	0.9937
0.08	0.7054	0.9933
0.09	0.6934	0.9911
0.1	0.6757	0.9885
0.11	0.6617	0.9859
0.12	0.6445	0.9848
0.13	0.6265	0.9834
0.14	0.6109	0.9778
0.15	0.6001	0.9749
0.16	0.5913	0.973
0.17	0.5849	0.9726
0.18	0.5761	0.9686
0.19	0.5673	0.9649
0.2	0.5552	0.9641
0.21	0.5448	0.9597
0.22	0.5424	0.9593
0.23	0.5316	0.9545
0.24	0.5236	0.953
0.25	0.5196	0.9501
0.26	0.5084	0.9419
0.27	0.4936	0.9334
0.28	0.4796	0.9297
0.29	0.4748	0.9286
0.3	0.4696	0.9275
0.31	0.4592	0.9238
0.32	0.4508	0.9201
0.33	0.4452	0.9179
0.34	0.4343	0.9131
0.35	0.4307	0.9079
0.36	0.4275	0.9061
0.37	0.4223	0.8987
0.38	0.4187	0.8976
0.39	0.4143	0.8961
0.4	0.4019	0.8902
0.41	0.4011	0.8891
0.42	0.3963	0.8828
0.43	0.3891	0.8735
0.44	0.3843	0.868
0.45	0.3711	0.8591
0.46	0.3587	0.8484
0.47	0.3511	0.8399
0.48	0.3415	0.8328
0.49	0.3339	0.831
0.5	0.3287	0.8247
0.51	0.3171	0.8177
0.52	0.3054	0.8058
0.53	0.293	0.7992
0.54	0.2834	0.7866
0.55	0.2718	0.7689
0.56	0.259	0.7592
0.57	0.247	0.7433
0.58	0.233	0.7249
0.59	0.2226	0.7145
0.6	0.2186	0.693
0.61	0.2166	0.6812
0.62	0.2058	0.6649
0.63	0.201	0.6542
0.64	0.1906	0.6328
0.65	0.1797	0.608
0.66	0.1697	0.5939
0.67	0.1645	0.5766
0.68	0.1497	0.554
0.69	0.1457	0.5447
0.7	0.1373	0.5285
0.71	0.1325	0.507
0.72	0.1277	0.4841
0.73	0.1225	0.456
0.74	0.1117	0.4331
0.75	0.1029	0.4205
0.76	0.0949	0.3935
0.77	0.0881	0.3754
0.78	0.0833	0.3576
0.79	0.0729	0.3251
0.8	0.0693	0.2999
0.81	0.058	0.2726
0.82	0.0544	0.2574
0.83	0.048	0.2352
0.84	0.046	0.2189
0.85	0.0372	0.206
0.86	0.036	0.1731
0.87	0.0308	0.1453
0.88	0.0252	0.1165
0.89	0.0212	0.0876
0.9	0.0204	0.0621
0.91	0.0144	0.0459
0.92	0.012	0.0266
0.93	0.008807	0.0126
0.94	0.0020016	0.0077663
0.95	0.00080064	0.0014793

## Sheet: 3C
ID	variable	value	rfvalue	stdfvalue	mean_value
1	Corona	0.0686529	0	0	0.0939022
2	Corona	0.0686529	0	0	0.0939022
3	Corona	0.0686529	0	0	0.0939022
4	Corona	0.0686529	0	0	0.0939022
5	Corona	0.0686529	0	0	0.0939022
6	Corona	0.0646658	0	0	0.0939022
7	Corona	0.0646658	0	0	0.0939022
8	Corona	0.0646658	0	0	0.0939022
9	Corona	0.0646658	0	0	0.0939022
10	Corona	0.0686281	0	0	0.0939022
11	Corona	0.0686281	0	0	0.0939022
12	Corona	0.0686281	0	0	0.0939022
13	Corona	0.0686281	0	0	0.0939022
14	Corona	0.0686281	0	0	0.0939022
15	Corona	0.0686281	0	0	0.0939022
16	Corona	0.0686281	0	0	0.0939022
17	Corona	0.0686281	0	0	0.0939022
18	Corona	0.0681282	0	0	0.0939022
19	Corona	0.0681282	0	0	0.0939022
20	Corona	0.0681282	0	0	0.0939022
21	Corona	0.0681282	0	0	0.0939022
22	Corona	0.0681282	0	0	0.0939022
23	Corona	0.0681282	0	0	0.0939022
24	Corona	0.0681282	0	0	0.0939022
25	Corona	0.0681282	0	0	0.0939022
26	Corona	0.0675355	0	0	0.0939022
27	Corona	0.0675355	0	0	0.0939022
28	Corona	0.0675355	0	0	0.0939022
29	Corona	0.0675355	0	0	0.0939022
30	Corona	0.0675355	0	0	0.0939022
31	Corona	0.0675355	0	0	0.0939022
32	Corona	0.0675355	0	0	0.0939022
33	Corona	0.0726874	0	0	0.0939022
34	Corona	0.0726874	0	0	0.0939022
35	Corona	0.0475405	0	0	0.0939022
36	Corona	0.0475405	0	0	0.0939022
37	Corona	0.0475405	0	0	0.0939022
38	Corona	0.0753447	0	0	0.0939022
39	Corona	0.0753447	0	0	0.0939022
40	Corona	0.0753447	0	0	0.0939022
41	Corona	0.0753447	0	0	0.0939022
42	Corona	0.0753447	0	0	0.0939022
43	Corona	0.0753447	0	0	0.0939022
44	Corona	0.0723331	0	0	0.0939022
45	Corona	0.0723331	0	0	0.0939022
46	Corona	0.0723331	0	0	0.0939022
47	Corona	0.0723331	0	0	0.0939022
48	Corona	0.0723331	0	0	0.0939022
49	Corona	0.0723331	0	0	0.0939022
50	Corona	0.0723331	0	0	0.0939022
51	Corona	0.0723331	0	0	0.0939022
52	Corona	0.0691255	0	0	0.0939022
53	Corona	0.0691255	0	0	0.0939022
54	Corona	0.0691255	0	0	0.0939022
55	Corona	0.0691255	0	0	0.0939022
56	Corona	0.0691255	0	0	0.0939022
57	Corona	0.0660736	0	0	0.0939022
58	Corona	0.0660736	0	0	0.0939022
59	Corona	0.0660736	0	0	0.0939022
60	Corona	0.0660736	0	0	0.0939022
61	Corona	0.0692884	0	0	0.0939022
62	Corona	0.0692884	0	0	0.0939022
63	Corona	0.0692884	0	0	0.0939022
64	Corona	0.0692884	0	0	0.0939022
65	Corona	0.0692884	0	0	0.0939022
66	Corona	0.0692884	0	0	0.0939022
67	Corona	0.0692884	0	0	0.0939022
68	Corona	0.0692884	0	0	0.0939022
69	Corona	0.0696952	0	0	0.0939022
70	Corona	0.0696952	0	0	0.0939022
71	Corona	0.0696952	0	0	0.0939022
72	Corona	0.0696952	0	0	0.0939022
73	Corona	0.0696952	0	0	0.0939022
74	Corona	0.0696952	0	0	0.0939022
75	Corona	0.0696952	0	0	0.0939022
76	Corona	0.0696952	0	0	0.0939022
77	Corona	0.0681724	0	0	0.0939022
78	Corona	0.0681724	0	0	0.0939022
79	Corona	0.0681724	0	0	0.0939022
80	Corona	0.0681724	0	0	0.0939022
81	Corona	0.0681724	0	0	0.0939022
82	Corona	0.0681724	0	0	0.0939022
83	Corona	0.0681724	0	0	0.0939022
84	Corona	0.0742788	0	0	0.0939022
85	Corona	0.0742788	0	0	0.0939022
86	Corona	0.0477644	0	0	0.0939022
87	Corona	0.0477644	0	0	0.0939022
88	Corona	0.0477644	0	0	0.0939022
89	Corona	0.0767236	0	0	0.0939022
90	Corona	0.0767236	0	0	0.0939022
91	Corona	0.0767236	0	0	0.0939022
92	Corona	0.0767236	0	0	0.0939022
93	Corona	0.0767236	0	0	0.0939022
94	Corona	0.0767236	0	0	0.0939022
95	Corona	0.0735548	0	0	0.0939022
96	Corona	0.0735548	0	0	0.0939022
97	Corona	0.0735548	0	0	0.0939022
98	Corona	0.0735548	0	0	0.0939022
99	Corona	0.0735548	0	0	0.0939022
100	Corona	0.0735548	0	0	0.0939022
101	Corona	0.0735548	0	0	0.0939022
102	Corona	0.0735548	0	0	0.0939022
103	Corona	0.0697582	0	0	0.0939022
104	Corona	0.0697582	0	0	0.0939022
105	Corona	0.0697582	0	0	0.0939022
106	Corona	0.0697582	0	0	0.0939022
107	Corona	0.0697582	0	0	0.0939022
108	Corona	0.0700218	0	0	0.0939022
109	Corona	0.0700218	0	0	0.0939022
110	Corona	0.0700218	0	0	0.0939022
111	Corona	0.0700218	0	0	0.0939022
112	Corona	0.0736053	0	0	0.0939022
113	Corona	0.0736053	0	0	0.0939022
114	Corona	0.0736053	0	0	0.0939022
115	Corona	0.0736053	0	0	0.0939022
116	Corona	0.0736053	0	0	0.0939022
117	Corona	0.0736053	0	0	0.0939022
118	Corona	0.0736053	0	0	0.0939022
119	Corona	0.0736053	0	0	0.0939022
120	Corona	0.0702177	0	0	0.0939022
121	Corona	0.0702177	0	0	0.0939022
122	Corona	0.0702177	0	0	0.0939022
123	Corona	0.0702177	0	0	0.0939022
124	Corona	0.0702177	0	0	0.0939022
125	Corona	0.0702177	0	0	0.0939022
126	Corona	0.0702177	0	0	0.0939022
127	Corona	0.0702177	0	0	0.0939022
128	Corona	0.0723809	0	0	0.0939022
129	Corona	0.0723809	0	0	0.0939022
130	Corona	0.0723809	0	0	0.0939022
131	Corona	0.0723809	0	0	0.0939022
132	Corona	0.0723809	0	0	0.0939022
133	Corona	0.0723809	0	0	0.0939022
134	Corona	0.0723809	0	0	0.0939022
135	Corona	0.0751948	0	0	0.0939022
136	Corona	0.0751948	0	0	0.0939022
137	Corona	0.048077	0	0	0.0939022
138	Corona	0.048077	0	0	0.0939022
139	Corona	0.048077	0	0	0.0939022
140	Corona	0.0781196	0	0	0.0939022
141	Corona	0.0781196	0	0	0.0939022
142	Corona	0.0781196	0	0	0.0939022
143	Corona	0.0781196	0	0	0.0939022
144	Corona	0.0781196	0	0	0.0939022
145	Corona	0.0781196	0	0	0.0939022
146	Corona	0.07437	0	0	0.0939022
147	Corona	0.07437	0	0	0.0939022
148	Corona	0.07437	0	0	0.0939022
149	Corona	0.07437	0	0	0.0939022
150	Corona	0.07437	0	0	0.0939022
151	Corona	0.07437	0	0	0.0939022
152	Corona	0.07437	0	0	0.0939022
153	Corona	0.07437	0	0	0.0939022
154	Corona	0.0705721	0	0	0.0939022
155	Corona	0.0705721	0	0	0.0939022
156	Corona	0.0705721	0	0	0.0939022
157	Corona	0.0705721	0	0	0.0939022
158	Corona	0.0705721	0	0	0.0939022
159	Corona	0.0694337	0	0	0.0939022
160	Corona	0.0694337	0	0	0.0939022
161	Corona	0.0694337	0	0	0.0939022
162	Corona	0.0694337	0	0	0.0939022
163	Corona	0.0720631	0	0	0.0939022
164	Corona	0.0720631	0	0	0.0939022
165	Corona	0.0720631	0	0	0.0939022
166	Corona	0.0720631	0	0	0.0939022
167	Corona	0.0720631	0	0	0.0939022
168	Corona	0.0720631	0	0	0.0939022
169	Corona	0.0720631	0	0	0.0939022
170	Corona	0.0720631	0	0	0.0939022
171	Corona	0.0697979	0	0	0.0939022
172	Corona	0.0697979	0	0	0.0939022
173	Corona	0.0697979	0	0	0.0939022
174	Corona	0.0697979	0	0	0.0939022
175	Corona	0.0697979	0	0	0.0939022
176	Corona	0.0697979	0	0	0.0939022
177	Corona	0.0697979	0	0	0.0939022
178	Corona	0.0697979	0	0	0.0939022
179	Corona	0.0707646	0	0	0.0939022
180	Corona	0.0707646	0	0	0.0939022
181	Corona	0.0707646	0	0	0.0939022
182	Corona	0.0707646	0	0	0.0939022
183	Corona	0.0707646	0	0	0.0939022
184	Corona	0.0707646	0	0	0.0939022
185	Corona	0.0707646	0	0	0.0939022
186	Corona	0.0729922	0	0	0.0939022
187	Corona	0.0729922	0	0	0.0939022
188	Corona	0.0465201	0	0	0.0939022
189	Corona	0.0465201	0	0	0.0939022
190	Corona	0.0465201	0	0	0.0939022
191	Corona	0.0771853	0	0	0.0939022
192	Corona	0.0771853	0	0	0.0939022
193	Corona	0.0771853	0	0	0.0939022
194	Corona	0.0771853	0	0	0.0939022
195	Corona	0.0771853	0	0	0.0939022
196	Corona	0.0771853	0	0	0.0939022
197	Corona	0.071459	0	0	0.0939022
198	Corona	0.071459	0	0	0.0939022
199	Corona	0.071459	0	0	0.0939022
200	Corona	0.071459	0	0	0.0939022
201	Corona	0.071459	0	0	0.0939022
202	Corona	0.071459	0	0	0.0939022
203	Corona	0.071459	0	0	0.0939022
204	Corona	0.071459	0	0	0.0939022
205	Corona	0.0387632	0	0	0.0939022
206	Corona	0.0387632	0	0	0.0939022
207	Corona	0.0387632	0	0	0.0939022
208	Corona	0.0387632	0	0	0.0939022
209	Corona	0.0387632	0	0	0.0939022
210	Corona	0.0349166	0	0	0.0939022
211	Corona	0.0349166	0	0	0.0939022
212	Corona	0.0349166	0	0	0.0939022
213	Corona	0.0349166	0	0	0.0939022
214	Corona	0.0411624	0	0	0.0939022
215	Corona	0.0411624	0	0	0.0939022
216	Corona	0.0411624	0	0	0.0939022
217	Corona	0.0411624	0	0	0.0939022
218	Corona	0.0411624	0	0	0.0939022
219	Corona	0.0411624	0	0	0.0939022
220	Corona	0.0411624	0	0	0.0939022
221	Corona	0.0411624	0	0	0.0939022
222	Corona	0.0372639	0	0	0.0939022
223	Corona	0.0372639	0	0	0.0939022
224	Corona	0.0372639	0	0	0.0939022
225	Corona	0.0372639	0	0	0.0939022
226	Corona	0.0372639	0	0	0.0939022
227	Corona	0.0372639	0	0	0.0939022
228	Corona	0.0372639	0	0	0.0939022
229	Corona	0.0372639	0	0	0.0939022
230	Corona	0.0385239	0	0	0.0939022
231	Corona	0.0385239	0	0	0.0939022
232	Corona	0.0385239	0	0	0.0939022
233	Corona	0.0385239	0	0	0.0939022
234	Corona	0.0385239	0	0	0.0939022
235	Corona	0.0385239	0	0	0.0939022
236	Corona	0.0385239	0	0	0.0939022
237	Corona	0.0450955	0	0	0.0939022
238	Corona	0.0450955	0	0	0.0939022
239	Corona	0.0271676	0	0	0.0939022
240	Corona	0.0271676	0	0	0.0939022
241	Corona	0.0271676	0	0	0.0939022
242	Corona	0.0532648	0	0	0.0939022
243	Corona	0.0532648	0	0	0.0939022
244	Corona	0.0532648	0	0	0.0939022
245	Corona	0.0532648	0	0	0.0939022
246	Corona	0.0532648	0	0	0.0939022
247	Corona	0.0532648	0	0	0.0939022
248	Corona	0.0428842	0	0	0.0939022
249	Corona	0.0428842	0	0	0.0939022
250	Corona	0.0428842	0	0	0.0939022
251	Corona	0.0428842	0	0	0.0939022
252	Corona	0.0428842	0	0	0.0939022
253	Corona	0.0428842	0	0	0.0939022
254	Corona	0.0428842	0	0	0.0939022
255	Corona	0.0428842	0	0	0.0939022
256	Corona	0.0275192	0	0	0.0939022
257	Corona	0.0275192	0	0	0.0939022
258	Corona	0.0275192	0	0	0.0939022
259	Corona	0.0275192	0	0	0.0939022
260	Corona	0.0275192	0	0	0.0939022
261	Corona	0.0211622	0	0	0.0939022
262	Corona	0.0211622	0	0	0.0939022
263	Corona	0.0211622	0	0	0.0939022
264	Corona	0.0211622	0	0	0.0939022
265	Corona	0.0269378	0	0	0.0939022
266	Corona	0.0269378	0	0	0.0939022
267	Corona	0.0269378	0	0	0.0939022
268	Corona	0.0269378	0	0	0.0939022
269	Corona	0.0269378	0	0	0.0939022
270	Corona	0.0269378	0	0	0.0939022
271	Corona	0.0269378	0	0	0.0939022
272	Corona	0.0269378	0	0	0.0939022
273	Corona	0.0267452	0	0	0.0939022
274	Corona	0.0267452	0	0	0.0939022
275	Corona	0.0267452	0	0	0.0939022
276	Corona	0.0267452	0	0	0.0939022
277	Corona	0.0267452	0	0	0.0939022
278	Corona	0.0267452	0	0	0.0939022
279	Corona	0.0267452	0	0	0.0939022
280	Corona	0.0267452	0	0	0.0939022
281	Corona	0.0274251	0	0	0.0939022
282	Corona	0.0274251	0	0	0.0939022
283	Corona	0.0274251	0	0	0.0939022
284	Corona	0.0274251	0	0	0.0939022
285	Corona	0.0274251	0	0	0.0939022
286	Corona	0.0274251	0	0	0.0939022
287	Corona	0.0274251	0	0	0.0939022
288	Corona	0.0300023	0	0	0.0939022
289	Corona	0.0300023	0	0	0.0939022
290	Corona	0.022011	0	0	0.0939022
291	Corona	0.022011	0	0	0.0939022
292	Corona	0.022011	0	0	0.0939022
293	Corona	0.0387549	0	0	0.0939022
294	Corona	0.0387549	0	0	0.0939022
295	Corona	0.0387549	0	0	0.0939022
296	Corona	0.0387549	0	0	0.0939022
297	Corona	0.0387549	0	0	0.0939022
298	Corona	0.0387549	0	0	0.0939022
299	Corona	0.0303614	0	0	0.0939022
300	Corona	0.0303614	0	0	0.0939022
301	Corona	0.0303614	0	0	0.0939022
302	Corona	0.0303614	0	0	0.0939022
303	Corona	0.0303614	0	0	0.0939022
304	Corona	0.0303614	0	0	0.0939022
305	Corona	0.0303614	0	0	0.0939022
306	Corona	0.0303614	0	0	0.0939022
307	Corona	0.0316966	0	0	0.0939022
308	Corona	0.0316966	0	0	0.0939022
309	Corona	0.0316966	0	0	0.0939022
310	Corona	0.0316966	0	0	0.0939022
311	Corona	0.0316966	0	0	0.0939022
312	Corona	0.0287205	0	0	0.0939022
313	Corona	0.0287205	0	0	0.0939022
314	Corona	0.0287205	0	0	0.0939022
315	Corona	0.0287205	0	0	0.0939022
316	Corona	0.0316848	0	0	0.0939022
317	Corona	0.0316848	0	0	0.0939022
318	Corona	0.0316848	0	0	0.0939022
319	Corona	0.0316848	0	0	0.0939022
320	Corona	0.0316848	0	0	0.0939022
321	Corona	0.0316848	0	0	0.0939022
322	Corona	0.0316848	0	0	0.0939022
323	Corona	0.0316848	0	0	0.0939022
324	Corona	0.0298599	0	0	0.0939022
325	Corona	0.0298599	0	0	0.0939022
326	Corona	0.0298599	0	0	0.0939022
327	Corona	0.0298599	0	0	0.0939022
328	Corona	0.0298599	0	0	0.0939022
329	Corona	0.0298599	0	0	0.0939022
330	Corona	0.0298599	0	0	0.0939022
331	Corona	0.0298599	0	0	0.0939022
332	Corona	0.0293142	0	0	0.0939022
333	Corona	0.0293142	0	0	0.0939022
334	Corona	0.0293142	0	0	0.0939022
335	Corona	0.0293142	0	0	0.0939022
336	Corona	0.0293142	0	0	0.0939022
337	Corona	0.0293142	0	0	0.0939022
338	Corona	0.0293142	0	0	0.0939022
339	Corona	0.0326792	0	0	0.0939022
340	Corona	0.0326792	0	0	0.0939022
341	Corona	0.0219557	0	0	0.0939022
342	Corona	0.0219557	0	0	0.0939022
343	Corona	0.0219557	0	0	0.0939022
344	Corona	0.0430088	0	0	0.0939022
345	Corona	0.0430088	0	0	0.0939022
346	Corona	0.0430088	0	0	0.0939022
347	Corona	0.0430088	0	0	0.0939022
348	Corona	0.0430088	0	0	0.0939022
349	Corona	0.0430088	0	0	0.0939022
350	Corona	0.0341695	0	0	0.0939022
351	Corona	0.0341695	0	0	0.0939022
352	Corona	0.0341695	0	0	0.0939022
353	Corona	0.0341695	0	0	0.0939022
354	Corona	0.0341695	0	0	0.0939022
355	Corona	0.0341695	0	0	0.0939022
356	Corona	0.0341695	0	0	0.0939022
357	Corona	0.0341695	0	0	0.0939022
358	Corona	0.041637	0	0	0.0939022
359	Corona	0.041637	0	0	0.0939022
360	Corona	0.041637	0	0	0.0939022
361	Corona	0.041637	0	0	0.0939022
362	Corona	0.041637	0	0	0.0939022
363	Corona	0.0364013	0	0	0.0939022
364	Corona	0.0364013	0	0	0.0939022
365	Corona	0.0364013	0	0	0.0939022
366	Corona	0.0364013	0	0	0.0939022
367	Corona	0.0354276	0	0	0.0939022
368	Corona	0.0354276	0	0	0.0939022
369	Corona	0.0354276	0	0	0.0939022
370	Corona	0.0354276	0	0	0.0939022
371	Corona	0.0354276	0	0	0.0939022
372	Corona	0.0354276	0	0	0.0939022
373	Corona	0.0354276	0	0	0.0939022
374	Corona	0.0354276	0	0	0.0939022
375	Corona	0.0434386	0	0	0.0939022
376	Corona	0.0434386	0	0	0.0939022
377	Corona	0.0434386	0	0	0.0939022
378	Corona	0.0434386	0	0	0.0939022
379	Corona	0.0434386	0	0	0.0939022
380	Corona	0.0434386	0	0	0.0939022
381	Corona	0.0434386	0	0	0.0939022
382	Corona	0.0434386	0	0	0.0939022
383	Corona	0.0448836	0	0	0.0939022
384	Corona	0.0448836	0	0	0.0939022
385	Corona	0.0448836	0	0	0.0939022
386	Corona	0.0448836	0	0	0.0939022
387	Corona	0.0448836	0	0	0.0939022
388	Corona	0.0448836	0	0	0.0939022
389	Corona	0.0448836	0	0	0.0939022
390	Corona	0.0377525	0	0	0.0939022
391	Corona	0.0377525	0	0	0.0939022
392	Corona	0.0267423	0	0	0.0939022
393	Corona	0.0267423	0	0	0.0939022
394	Corona	0.0267423	0	0	0.0939022
395	Corona	0.0388912	0	0	0.0939022
396	Corona	0.0388912	0	0	0.0939022
397	Corona	0.0388912	0	0	0.0939022
398	Corona	0.0388912	0	0	0.0939022
399	Corona	0.0388912	0	0	0.0939022
400	Corona	0.0388912	0	0	0.0939022
401	Corona	0.0369216	0	0	0.0939022
402	Corona	0.0369216	0	0	0.0939022
403	Corona	0.0369216	0	0	0.0939022
404	Corona	0.0369216	0	0	0.0939022
405	Corona	0.0369216	0	0	0.0939022
406	Corona	0.0369216	0	0	0.0939022
407	Corona	0.0369216	0	0	0.0939022
408	Corona	0.0369216	0	0	0.0939022
409	Corona	0.0419835	0	0	0.0939022
410	Corona	0.0419835	0	0	0.0939022
411	Corona	0.0419835	0	0	0.0939022
412	Corona	0.0419835	0	0	0.0939022
413	Corona	0.0419835	0	0	0.0939022
414	Corona	0.0380372	0	0	0.0939022
415	Corona	0.0380372	0	0	0.0939022
416	Corona	0.0380372	0	0	0.0939022
417	Corona	0.0380372	0	0	0.0939022
418	Corona	0.0382123	0	0	0.0939022
419	Corona	0.0382123	0	0	0.0939022
420	Corona	0.0382123	0	0	0.0939022
421	Corona	0.0382123	0	0	0.0939022
422	Corona	0.0382123	0	0	0.0939022
423	Corona	0.0382123	0	0	0.0939022
424	Corona	0.0382123	0	0	0.0939022
425	Corona	0.0382123	0	0	0.0939022
426	Corona	0.0382878	0	0	0.0939022
427	Corona	0.0382878	0	0	0.0939022
428	Corona	0.0382878	0	0	0.0939022
429	Corona	0.0382878	0	0	0.0939022
430	Corona	0.0382878	0	0	0.0939022
431	Corona	0.0382878	0	0	0.0939022
432	Corona	0.0382878	0	0	0.0939022
433	Corona	0.0382878	0	0	0.0939022
434	Corona	0.0389704	0	0	0.0939022
435	Corona	0.0389704	0	0	0.0939022
436	Corona	0.0389704	0	0	0.0939022
437	Corona	0.0389704	0	0	0.0939022
438	Corona	0.0389704	0	0	0.0939022
439	Corona	0.0389704	0	0	0.0939022
440	Corona	0.0389704	0	0	0.0939022
441	Corona	0.0400155	0	0	0.0939022
442	Corona	0.0400155	0	0	0.0939022
443	Corona	0.0275043	0	0	0.0939022
444	Corona	0.0275043	0	0	0.0939022
445	Corona	0.0275043	0	0	0.0939022
446	Corona	0.0415736	0	0	0.0939022
447	Corona	0.0415736	0	0	0.0939022
448	Corona	0.0415736	0	0	0.0939022
449	Corona	0.0415736	0	0	0.0939022
450	Corona	0.0415736	0	0	0.0939022
451	Corona	0.0415736	0	0	0.0939022
452	Corona	0.0380125	0	0	0.0939022
453	Corona	0.0380125	0	0	0.0939022
454	Corona	0.0380125	0	0	0.0939022
455	Corona	0.0380125	0	0	0.0939022
456	Corona	0.0380125	0	0	0.0939022
457	Corona	0.0380125	0	0	0.0939022
458	Corona	0.0380125	0	0	0.0939022
459	Corona	0.0380125	0	0	0.0939022
460	Corona	0.0443741	0	0	0.0939022
461	Corona	0.0443741	0	0	0.0939022
462	Corona	0.0443741	0	0	0.0939022
463	Corona	0.0443741	0	0	0.0939022
464	Corona	0.0443741	0	0	0.0939022
465	Corona	0.0516126	0	0	0.0939022
466	Corona	0.0516126	0	0	0.0939022
467	Corona	0.0516126	0	0	0.0939022
468	Corona	0.0516126	0	0	0.0939022
469	Corona	0.0368963	0	0	0.0939022
470	Corona	0.0368963	0	0	0.0939022
471	Corona	0.0368963	0	0	0.0939022
472	Corona	0.0368963	0	0	0.0939022
473	Corona	0.0368963	0	0	0.0939022
474	Corona	0.0368963	0	0	0.0939022
475	Corona	0.0368963	0	0	0.0939022
476	Corona	0.0368963	0	0	0.0939022
477	Corona	0.0433883	0	0	0.0939022
478	Corona	0.0433883	0	0	0.0939022
479	Corona	0.0433883	0	0	0.0939022
480	Corona	0.0433883	0	0	0.0939022
481	Corona	0.0433883	0	0	0.0939022
482	Corona	0.0433883	0	0	0.0939022
483	Corona	0.0433883	0	0	0.0939022
484	Corona	0.0433883	0	0	0.0939022
485	Corona	0.0388678	0	0	0.0939022
486	Corona	0.0388678	0	0	0.0939022
487	Corona	0.0388678	0	0	0.0939022
488	Corona	0.0388678	0	0	0.0939022
489	Corona	0.0388678	0	0	0.0939022
490	Corona	0.0388678	0	0	0.0939022
491	Corona	0.0388678	0	0	0.0939022
492	Corona	0.0448936	0	0	0.0939022
493	Corona	0.0448936	0	0	0.0939022
494	Corona	0.0229288	0	0	0.0939022
495	Corona	0.0229288	0	0	0.0939022
496	Corona	0.0229288	0	0	0.0939022
497	Corona	0.0398385	0	0	0.0939022
498	Corona	0.0398385	0	0	0.0939022
499	Corona	0.0398385	0	0	0.0939022
500	Corona	0.0398385	0	0	0.0939022
501	Corona	0.0398385	0	0	0.0939022
502	Corona	0.0398385	0	0	0.0939022
503	Corona	0.0365375	0	0	0.0939022
504	Corona	0.0365375	0	0	0.0939022
505	Corona	0.0365375	0	0	0.0939022
506	Corona	0.0365375	0	0	0.0939022
507	Corona	0.0365375	0	0	0.0939022
508	Corona	0.0365375	0	0	0.0939022
509	Corona	0.0365375	0	0	0.0939022
510	Corona	0.0365375	0	0	0.0939022
511	Corona	-0.307205	1	1	0.0939022
512	Corona	-0.307205	1	1	0.0939022
513	Corona	-0.307205	1	1	0.0939022
514	Corona	-0.307205	1	1	0.0939022
515	Corona	-0.307205	1	1	0.0939022
516	Corona	-0.319819	1	1	0.0939022
517	Corona	-0.319819	1	1	0.0939022
518	Corona	-0.319819	1	1	0.0939022
519	Corona	-0.319819	1	1	0.0939022
520	Corona	-0.31905	1	1	0.0939022
521	Corona	-0.31905	1	1	0.0939022
522	Corona	-0.31905	1	1	0.0939022
523	Corona	-0.31905	1	1	0.0939022
524	Corona	-0.31905	1	1	0.0939022
525	Corona	-0.31905	1	1	0.0939022
526	Corona	-0.31905	1	1	0.0939022
527	Corona	-0.31905	1	1	0.0939022
528	Corona	-0.318927	1	1	0.0939022
529	Corona	-0.318927	1	1	0.0939022
530	Corona	-0.318927	1	1	0.0939022
531	Corona	-0.318927	1	1	0.0939022
532	Corona	-0.318927	1	1	0.0939022
533	Corona	-0.318927	1	1	0.0939022
534	Corona	-0.318927	1	1	0.0939022
535	Corona	-0.318927	1	1	0.0939022
536	Corona	-0.31891	1	1	0.0939022
537	Corona	-0.31891	1	1	0.0939022
538	Corona	-0.31891	1	1	0.0939022
539	Corona	-0.31891	1	1	0.0939022
540	Corona	-0.31891	1	1	0.0939022
541	Corona	-0.31891	1	1	0.0939022
542	Corona	-0.31891	1	1	0.0939022
543	Corona	-0.336411	1	1	0.0939022
544	Corona	-0.336411	1	1	0.0939022
545	Corona	-0.177561	1	1	0.0939022
546	Corona	-0.177561	1	1	0.0939022
547	Corona	-0.177561	1	1	0.0939022
548	Corona	-0.350343	1	1	0.0939022
549	Corona	-0.350343	1	1	0.0939022
550	Corona	-0.350343	1	1	0.0939022
551	Corona	-0.350343	1	1	0.0939022
552	Corona	-0.350343	1	1	0.0939022
553	Corona	-0.350343	1	1	0.0939022
554	Corona	-0.318228	1	1	0.0939022
555	Corona	-0.318228	1	1	0.0939022
556	Corona	-0.318228	1	1	0.0939022
557	Corona	-0.318228	1	1	0.0939022
558	Corona	-0.318228	1	1	0.0939022
559	Corona	-0.318228	1	1	0.0939022
560	Corona	-0.318228	1	1	0.0939022
561	Corona	-0.318228	1	1	0.0939022
562	Corona	-0.307363	1	1	0.0939022
563	Corona	-0.307363	1	1	0.0939022
564	Corona	-0.307363	1	1	0.0939022
565	Corona	-0.307363	1	1	0.0939022
566	Corona	-0.307363	1	1	0.0939022
567	Corona	-0.299879	1	1	0.0939022
568	Corona	-0.299879	1	1	0.0939022
569	Corona	-0.299879	1	1	0.0939022
570	Corona	-0.299879	1	1	0.0939022
571	Corona	-0.309838	1	1	0.0939022
572	Corona	-0.309838	1	1	0.0939022
573	Corona	-0.309838	1	1	0.0939022
574	Corona	-0.309838	1	1	0.0939022
575	Corona	-0.309838	1	1	0.0939022
576	Corona	-0.309838	1	1	0.0939022
577	Corona	-0.309838	1	1	0.0939022
578	Corona	-0.309838	1	1	0.0939022
579	Corona	-0.314992	1	1	0.0939022
580	Corona	-0.314992	1	1	0.0939022
581	Corona	-0.314992	1	1	0.0939022
582	Corona	-0.314992	1	1	0.0939022
583	Corona	-0.314992	1	1	0.0939022
584	Corona	-0.314992	1	1	0.0939022
585	Corona	-0.314992	1	1	0.0939022
586	Corona	-0.314992	1	1	0.0939022
587	Corona	-0.290157	1	1	0.0939022
588	Corona	-0.290157	1	1	0.0939022
589	Corona	-0.290157	1	1	0.0939022
590	Corona	-0.290157	1	1	0.0939022
591	Corona	-0.290157	1	1	0.0939022
592	Corona	-0.290157	1	1	0.0939022
593	Corona	-0.290157	1	1	0.0939022
594	Corona	-0.335141	1	1	0.0939022
595	Corona	-0.335141	1	1	0.0939022
596	Corona	-0.190737	1	1	0.0939022
597	Corona	-0.190737	1	1	0.0939022
598	Corona	-0.190737	1	1	0.0939022
599	Corona	-0.359181	1	1	0.0939022
600	Corona	-0.359181	1	1	0.0939022
601	Corona	-0.359181	1	1	0.0939022
602	Corona	-0.359181	1	1	0.0939022
603	Corona	-0.359181	1	1	0.0939022
604	Corona	-0.359181	1	1	0.0939022
605	Corona	-0.296539	1	1	0.0939022
606	Corona	-0.296539	1	1	0.0939022
607	Corona	-0.296539	1	1	0.0939022
608	Corona	-0.296539	1	1	0.0939022
609	Corona	-0.296539	1	1	0.0939022
610	Corona	-0.296539	1	1	0.0939022
611	Corona	-0.296539	1	1	0.0939022
612	Corona	-0.296539	1	1	0.0939022
613	Corona	-0.278345	1	1	0.0939022
614	Corona	-0.278345	1	1	0.0939022
615	Corona	-0.278345	1	1	0.0939022
616	Corona	-0.278345	1	1	0.0939022
617	Corona	-0.278345	1	1	0.0939022
618	Corona	-0.278038	1	1	0.0939022
619	Corona	-0.278038	1	1	0.0939022
620	Corona	-0.278038	1	1	0.0939022
621	Corona	-0.278038	1	1	0.0939022
622	Corona	-0.286277	1	1	0.0939022
623	Corona	-0.286277	1	1	0.0939022
624	Corona	-0.286277	1	1	0.0939022
625	Corona	-0.286277	1	1	0.0939022
626	Corona	-0.286277	1	1	0.0939022
627	Corona	-0.286277	1	1	0.0939022
628	Corona	-0.286277	1	1	0.0939022
629	Corona	-0.286277	1	1	0.0939022
630	Corona	-0.286979	1	1	0.0939022
631	Corona	-0.286979	1	1	0.0939022
632	Corona	-0.286979	1	1	0.0939022
633	Corona	-0.286979	1	1	0.0939022
634	Corona	-0.286979	1	1	0.0939022
635	Corona	-0.286979	1	1	0.0939022
636	Corona	-0.286979	1	1	0.0939022
637	Corona	-0.286979	1	1	0.0939022
638	Corona	-0.274349	1	1	0.0939022
639	Corona	-0.274349	1	1	0.0939022
640	Corona	-0.274349	1	1	0.0939022
641	Corona	-0.274349	1	1	0.0939022
642	Corona	-0.274349	1	1	0.0939022
643	Corona	-0.274349	1	1	0.0939022
644	Corona	-0.274349	1	1	0.0939022
645	Corona	-0.308801	1	1	0.0939022
646	Corona	-0.308801	1	1	0.0939022
647	Corona	-0.165453	1	1	0.0939022
648	Corona	-0.165453	1	1	0.0939022
649	Corona	-0.165453	1	1	0.0939022
650	Corona	-0.319876	1	1	0.0939022
651	Corona	-0.319876	1	1	0.0939022
652	Corona	-0.319876	1	1	0.0939022
653	Corona	-0.319876	1	1	0.0939022
654	Corona	-0.319876	1	1	0.0939022
655	Corona	-0.319876	1	1	0.0939022
656	Corona	-0.273093	1	1	0.0939022
657	Corona	-0.273093	1	1	0.0939022
658	Corona	-0.273093	1	1	0.0939022
659	Corona	-0.273093	1	1	0.0939022
660	Corona	-0.273093	1	1	0.0939022
661	Corona	-0.273093	1	1	0.0939022
662	Corona	-0.273093	1	1	0.0939022
663	Corona	-0.273093	1	1	0.0939022
664	Corona	-0.291035	1	1	0.0939022
665	Corona	-0.291035	1	1	0.0939022
666	Corona	-0.291035	1	1	0.0939022
667	Corona	-0.291035	1	1	0.0939022
668	Corona	-0.291035	1	1	0.0939022
669	Corona	-0.28516	1	1	0.0939022
670	Corona	-0.28516	1	1	0.0939022
671	Corona	-0.28516	1	1	0.0939022
672	Corona	-0.28516	1	1	0.0939022
673	Corona	-0.303402	1	1	0.0939022
674	Corona	-0.303402	1	1	0.0939022
675	Corona	-0.303402	1	1	0.0939022
676	Corona	-0.303402	1	1	0.0939022
677	Corona	-0.303402	1	1	0.0939022
678	Corona	-0.303402	1	1	0.0939022
679	Corona	-0.303402	1	1	0.0939022
680	Corona	-0.303402	1	1	0.0939022
681	Corona	-0.30614	1	1	0.0939022
682	Corona	-0.30614	1	1	0.0939022
683	Corona	-0.30614	1	1	0.0939022
684	Corona	-0.30614	1	1	0.0939022
685	Corona	-0.30614	1	1	0.0939022
686	Corona	-0.30614	1	1	0.0939022
687	Corona	-0.30614	1	1	0.0939022
688	Corona	-0.30614	1	1	0.0939022
689	Corona	-0.29311	1	1	0.0939022
690	Corona	-0.29311	1	1	0.0939022
691	Corona	-0.29311	1	1	0.0939022
692	Corona	-0.29311	1	1	0.0939022
693	Corona	-0.29311	1	1	0.0939022
694	Corona	-0.29311	1	1	0.0939022
695	Corona	-0.29311	1	1	0.0939022
696	Corona	-0.328091	1	1	0.0939022
697	Corona	-0.328091	1	1	0.0939022
698	Corona	-0.179394	1	1	0.0939022
699	Corona	-0.179394	1	1	0.0939022
700	Corona	-0.179394	1	1	0.0939022
701	Corona	-0.341487	1	1	0.0939022
702	Corona	-0.341487	1	1	0.0939022
703	Corona	-0.341487	1	1	0.0939022
704	Corona	-0.341487	1	1	0.0939022
705	Corona	-0.341487	1	1	0.0939022
706	Corona	-0.341487	1	1	0.0939022
707	Corona	-0.295469	1	1	0.0939022
708	Corona	-0.295469	1	1	0.0939022
709	Corona	-0.295469	1	1	0.0939022
710	Corona	-0.295469	1	1	0.0939022
711	Corona	-0.295469	1	1	0.0939022
712	Corona	-0.295469	1	1	0.0939022
713	Corona	-0.295469	1	1	0.0939022
714	Corona	-0.295469	1	1	0.0939022
715	Corona	-0.293248	1	1	0.0939022
716	Corona	-0.293248	1	1	0.0939022
717	Corona	-0.293248	1	1	0.0939022
718	Corona	-0.293248	1	1	0.0939022
719	Corona	-0.293248	1	1	0.0939022
720	Corona	-0.287666	1	1	0.0939022
721	Corona	-0.287666	1	1	0.0939022
722	Corona	-0.287666	1	1	0.0939022
723	Corona	-0.287666	1	1	0.0939022
724	Corona	-0.304584	1	1	0.0939022
725	Corona	-0.304584	1	1	0.0939022
726	Corona	-0.304584	1	1	0.0939022
727	Corona	-0.304584	1	1	0.0939022
728	Corona	-0.304584	1	1	0.0939022
729	Corona	-0.304584	1	1	0.0939022
730	Corona	-0.304584	1	1	0.0939022
731	Corona	-0.304584	1	1	0.0939022
732	Corona	-0.301061	1	1	0.0939022
733	Corona	-0.301061	1	1	0.0939022
734	Corona	-0.301061	1	1	0.0939022
735	Corona	-0.301061	1	1	0.0939022
736	Corona	-0.301061	1	1	0.0939022
737	Corona	-0.301061	1	1	0.0939022
738	Corona	-0.301061	1	1	0.0939022
739	Corona	-0.301061	1	1	0.0939022
740	Corona	-0.293401	1	1	0.0939022
741	Corona	-0.293401	1	1	0.0939022
742	Corona	-0.293401	1	1	0.0939022
743	Corona	-0.293401	1	1	0.0939022
744	Corona	-0.293401	1	1	0.0939022
745	Corona	-0.293401	1	1	0.0939022
746	Corona	-0.293401	1	1	0.0939022
747	Corona	-0.330786	1	1	0.0939022
748	Corona	-0.330786	1	1	0.0939022
749	Corona	-0.177588	1	1	0.0939022
750	Corona	-0.177588	1	1	0.0939022
751	Corona	-0.177588	1	1	0.0939022
752	Corona	-0.350101	1	1	0.0939022
753	Corona	-0.350101	1	1	0.0939022
754	Corona	-0.350101	1	1	0.0939022
755	Corona	-0.350101	1	1	0.0939022
756	Corona	-0.350101	1	1	0.0939022
757	Corona	-0.350101	1	1	0.0939022
758	Corona	-0.311417	1	1	0.0939022
759	Corona	-0.311417	1	1	0.0939022
760	Corona	-0.311417	1	1	0.0939022
761	Corona	-0.311417	1	1	0.0939022
762	Corona	-0.311417	1	1	0.0939022
763	Corona	-0.311417	1	1	0.0939022
764	Corona	-0.311417	1	1	0.0939022
765	Corona	-0.311417	1	1	0.0939022
766	Corona	-0.290892	1	1	0.0939022
767	Corona	-0.290892	1	1	0.0939022
768	Corona	-0.290892	1	1	0.0939022
769	Corona	-0.290892	1	1	0.0939022
770	Corona	-0.290892	1	1	0.0939022
771	Corona	-0.281512	1	1	0.0939022
772	Corona	-0.281512	1	1	0.0939022
773	Corona	-0.281512	1	1	0.0939022
774	Corona	-0.281512	1	1	0.0939022
775	Corona	-0.300797	1	1	0.0939022
776	Corona	-0.300797	1	1	0.0939022
777	Corona	-0.300797	1	1	0.0939022
778	Corona	-0.300797	1	1	0.0939022
779	Corona	-0.300797	1	1	0.0939022
780	Corona	-0.300797	1	1	0.0939022
781	Corona	-0.300797	1	1	0.0939022
782	Corona	-0.300797	1	1	0.0939022
783	Corona	-0.300091	1	1	0.0939022
784	Corona	-0.300091	1	1	0.0939022
785	Corona	-0.300091	1	1	0.0939022
786	Corona	-0.300091	1	1	0.0939022
787	Corona	-0.300091	1	1	0.0939022
788	Corona	-0.300091	1	1	0.0939022
789	Corona	-0.300091	1	1	0.0939022
790	Corona	-0.300091	1	1	0.0939022
791	Corona	-0.288211	1	1	0.0939022
792	Corona	-0.288211	1	1	0.0939022
793	Corona	-0.288211	1	1	0.0939022
794	Corona	-0.288211	1	1	0.0939022
795	Corona	-0.288211	1	1	0.0939022
796	Corona	-0.288211	1	1	0.0939022
797	Corona	-0.288211	1	1	0.0939022
798	Corona	-0.324152	1	1	0.0939022
799	Corona	-0.324152	1	1	0.0939022
800	Corona	-0.190335	1	1	0.0939022
801	Corona	-0.190335	1	1	0.0939022
802	Corona	-0.190335	1	1	0.0939022
803	Corona	-0.339598	1	1	0.0939022
804	Corona	-0.339598	1	1	0.0939022
805	Corona	-0.339598	1	1	0.0939022
806	Corona	-0.339598	1	1	0.0939022
807	Corona	-0.339598	1	1	0.0939022
808	Corona	-0.339598	1	1	0.0939022
809	Corona	-0.308612	1	1	0.0939022
810	Corona	-0.308612	1	1	0.0939022
811	Corona	-0.308612	1	1	0.0939022
812	Corona	-0.308612	1	1	0.0939022
813	Corona	-0.308612	1	1	0.0939022
814	Corona	-0.308612	1	1	0.0939022
815	Corona	-0.308612	1	1	0.0939022
816	Corona	-0.308612	1	1	0.0939022
817	Corona	-0.292122	1	1	0.0939022
818	Corona	-0.292122	1	1	0.0939022
819	Corona	-0.292122	1	1	0.0939022
820	Corona	-0.292122	1	1	0.0939022
821	Corona	-0.292122	1	1	0.0939022
822	Corona	-0.296201	1	1	0.0939022
823	Corona	-0.296201	1	1	0.0939022
824	Corona	-0.296201	1	1	0.0939022
825	Corona	-0.296201	1	1	0.0939022
826	Corona	-0.303848	1	1	0.0939022
827	Corona	-0.303848	1	1	0.0939022
828	Corona	-0.303848	1	1	0.0939022
829	Corona	-0.303848	1	1	0.0939022
830	Corona	-0.303848	1	1	0.0939022
831	Corona	-0.303848	1	1	0.0939022
832	Corona	-0.303848	1	1	0.0939022
833	Corona	-0.303848	1	1	0.0939022
834	Corona	-0.300994	1	1	0.0939022
835	Corona	-0.300994	1	1	0.0939022
836	Corona	-0.300994	1	1	0.0939022
837	Corona	-0.300994	1	1	0.0939022
838	Corona	-0.300994	1	1	0.0939022
839	Corona	-0.300994	1	1	0.0939022
840	Corona	-0.300994	1	1	0.0939022
841	Corona	-0.300994	1	1	0.0939022
842	Corona	-0.292989	1	1	0.0939022
843	Corona	-0.292989	1	1	0.0939022
844	Corona	-0.292989	1	1	0.0939022
845	Corona	-0.292989	1	1	0.0939022
846	Corona	-0.292989	1	1	0.0939022
847	Corona	-0.292989	1	1	0.0939022
848	Corona	-0.292989	1	1	0.0939022
849	Corona	-0.330134	1	1	0.0939022
850	Corona	-0.330134	1	1	0.0939022
851	Corona	-0.179438	1	1	0.0939022
852	Corona	-0.179438	1	1	0.0939022
853	Corona	-0.179438	1	1	0.0939022
854	Corona	-0.340788	1	1	0.0939022
855	Corona	-0.340788	1	1	0.0939022
856	Corona	-0.340788	1	1	0.0939022
857	Corona	-0.340788	1	1	0.0939022
858	Corona	-0.340788	1	1	0.0939022
859	Corona	-0.340788	1	1	0.0939022
860	Corona	-0.311751	1	1	0.0939022
861	Corona	-0.311751	1	1	0.0939022
862	Corona	-0.311751	1	1	0.0939022
863	Corona	-0.311751	1	1	0.0939022
864	Corona	-0.311751	1	1	0.0939022
865	Corona	-0.311751	1	1	0.0939022
866	Corona	-0.311751	1	1	0.0939022
867	Corona	-0.311751	1	1	0.0939022
868	Corona	-0.320083	1	1	0.0939022
869	Corona	-0.320083	1	1	0.0939022
870	Corona	-0.320083	1	1	0.0939022
871	Corona	-0.320083	1	1	0.0939022
872	Corona	-0.320083	1	1	0.0939022
873	Corona	-0.321223	1	1	0.0939022
874	Corona	-0.321223	1	1	0.0939022
875	Corona	-0.321223	1	1	0.0939022
876	Corona	-0.321223	1	1	0.0939022
877	Corona	-0.328237	1	1	0.0939022
878	Corona	-0.328237	1	1	0.0939022
879	Corona	-0.328237	1	1	0.0939022
880	Corona	-0.328237	1	1	0.0939022
881	Corona	-0.328237	1	1	0.0939022
882	Corona	-0.328237	1	1	0.0939022
883	Corona	-0.328237	1	1	0.0939022
884	Corona	-0.328237	1	1	0.0939022
885	Corona	-0.32105	1	1	0.0939022
886	Corona	-0.32105	1	1	0.0939022
887	Corona	-0.32105	1	1	0.0939022
888	Corona	-0.32105	1	1	0.0939022
889	Corona	-0.32105	1	1	0.0939022
890	Corona	-0.32105	1	1	0.0939022
891	Corona	-0.32105	1	1	0.0939022
892	Corona	-0.32105	1	1	0.0939022
893	Corona	-0.31677	1	1	0.0939022
894	Corona	-0.31677	1	1	0.0939022
895	Corona	-0.31677	1	1	0.0939022
896	Corona	-0.31677	1	1	0.0939022
897	Corona	-0.31677	1	1	0.0939022
898	Corona	-0.31677	1	1	0.0939022
899	Corona	-0.31677	1	1	0.0939022
900	Corona	-0.346514	1	1	0.0939022
901	Corona	-0.346514	1	1	0.0939022
902	Corona	-0.190425	1	1	0.0939022
903	Corona	-0.190425	1	1	0.0939022
904	Corona	-0.190425	1	1	0.0939022
905	Corona	-0.36575	1	1	0.0939022
906	Corona	-0.36575	1	1	0.0939022
907	Corona	-0.36575	1	1	0.0939022
908	Corona	-0.36575	1	1	0.0939022
909	Corona	-0.36575	1	1	0.0939022
910	Corona	-0.36575	1	1	0.0939022
911	Corona	-0.331682	1	1	0.0939022
912	Corona	-0.331682	1	1	0.0939022
913	Corona	-0.331682	1	1	0.0939022
914	Corona	-0.331682	1	1	0.0939022
915	Corona	-0.331682	1	1	0.0939022
916	Corona	-0.331682	1	1	0.0939022
917	Corona	-0.331682	1	1	0.0939022
918	Corona	-0.331682	1	1	0.0939022
919	Corona	-0.299034	1	1	0.0939022
920	Corona	-0.299034	1	1	0.0939022
921	Corona	-0.299034	1	1	0.0939022
922	Corona	-0.299034	1	1	0.0939022
923	Corona	-0.299034	1	1	0.0939022
924	Corona	-0.287994	1	1	0.0939022
925	Corona	-0.287994	1	1	0.0939022
926	Corona	-0.287994	1	1	0.0939022
927	Corona	-0.287994	1	1	0.0939022
928	Corona	-0.297344	1	1	0.0939022
929	Corona	-0.297344	1	1	0.0939022
930	Corona	-0.297344	1	1	0.0939022
931	Corona	-0.297344	1	1	0.0939022
932	Corona	-0.297344	1	1	0.0939022
933	Corona	-0.297344	1	1	0.0939022
934	Corona	-0.297344	1	1	0.0939022
935	Corona	-0.297344	1	1	0.0939022
936	Corona	-0.304993	1	1	0.0939022
937	Corona	-0.304993	1	1	0.0939022
938	Corona	-0.304993	1	1	0.0939022
939	Corona	-0.304993	1	1	0.0939022
940	Corona	-0.304993	1	1	0.0939022
941	Corona	-0.304993	1	1	0.0939022
942	Corona	-0.304993	1	1	0.0939022
943	Corona	-0.304993	1	1	0.0939022
944	Corona	-0.268543	1	1	0.0939022
945	Corona	-0.268543	1	1	0.0939022
946	Corona	-0.268543	1	1	0.0939022
947	Corona	-0.268543	1	1	0.0939022
948	Corona	-0.268543	1	1	0.0939022
949	Corona	-0.268543	1	1	0.0939022
950	Corona	-0.268543	1	1	0.0939022
951	Corona	-0.313657	1	1	0.0939022
952	Corona	-0.313657	1	1	0.0939022
953	Corona	-0.155597	1	1	0.0939022
954	Corona	-0.155597	1	1	0.0939022
955	Corona	-0.155597	1	1	0.0939022
956	Corona	-0.336372	1	1	0.0939022
957	Corona	-0.336372	1	1	0.0939022
958	Corona	-0.336372	1	1	0.0939022
959	Corona	-0.336372	1	1	0.0939022
960	Corona	-0.336372	1	1	0.0939022
961	Corona	-0.336372	1	1	0.0939022
962	Corona	-0.309662	1	1	0.0939022
963	Corona	-0.309662	1	1	0.0939022
964	Corona	-0.309662	1	1	0.0939022
965	Corona	-0.309662	1	1	0.0939022
966	Corona	-0.309662	1	1	0.0939022
967	Corona	-0.309662	1	1	0.0939022
968	Corona	-0.309662	1	1	0.0939022
969	Corona	-0.309662	1	1	0.0939022
970	Corona	-0.293846	1	1	0.0939022
971	Corona	-0.293846	1	1	0.0939022
972	Corona	-0.293846	1	1	0.0939022
973	Corona	-0.293846	1	1	0.0939022
974	Corona	-0.293846	1	1	0.0939022
975	Corona	-0.299082	1	1	0.0939022
976	Corona	-0.299082	1	1	0.0939022
977	Corona	-0.299082	1	1	0.0939022
978	Corona	-0.299082	1	1	0.0939022
979	Corona	-0.309724	1	1	0.0939022
980	Corona	-0.309724	1	1	0.0939022
981	Corona	-0.309724	1	1	0.0939022
982	Corona	-0.309724	1	1	0.0939022
983	Corona	-0.309724	1	1	0.0939022
984	Corona	-0.309724	1	1	0.0939022
985	Corona	-0.309724	1	1	0.0939022
986	Corona	-0.309724	1	1	0.0939022
987	Corona	-0.307115	1	1	0.0939022
988	Corona	-0.307115	1	1	0.0939022
989	Corona	-0.307115	1	1	0.0939022
990	Corona	-0.307115	1	1	0.0939022
991	Corona	-0.307115	1	1	0.0939022
992	Corona	-0.307115	1	1	0.0939022
993	Corona	-0.307115	1	1	0.0939022
994	Corona	-0.307115	1	1	0.0939022
995	Corona	-0.295599	1	1	0.0939022
996	Corona	-0.295599	1	1	0.0939022
997	Corona	-0.295599	1	1	0.0939022
998	Corona	-0.295599	1	1	0.0939022
999	Corona	-0.295599	1	1	0.0939022
1000	Corona	-0.295599	1	1	0.0939022
1001	Corona	-0.295599	1	1	0.0939022
1002	Corona	-0.323877	1	1	0.0939022
1003	Corona	-0.323877	1	1	0.0939022
1004	Corona	-0.168625	1	1	0.0939022
1005	Corona	-0.168625	1	1	0.0939022
1006	Corona	-0.168625	1	1	0.0939022
1007	Corona	-0.346802	1	1	0.0939022
1008	Corona	-0.346802	1	1	0.0939022
1009	Corona	-0.346802	1	1	0.0939022
1010	Corona	-0.346802	1	1	0.0939022
1011	Corona	-0.346802	1	1	0.0939022
1012	Corona	-0.346802	1	1	0.0939022
1013	Corona	-0.302092	1	1	0.0939022
1014	Corona	-0.302092	1	1	0.0939022
1015	Corona	-0.302092	1	1	0.0939022
1016	Corona	-0.302092	1	1	0.0939022
1017	Corona	-0.302092	1	1	0.0939022
1018	Corona	-0.302092	1	1	0.0939022
1019	Corona	-0.302092	1	1	0.0939022
1020	Corona	-0.302092	1	1	0.0939022
1021	Corona	-0.293616	1	1	0.0939022
1022	Corona	-0.293616	1	1	0.0939022
1023	Corona	-0.293616	1	1	0.0939022
1024	Corona	-0.293616	1	1	0.0939022
1025	Corona	-0.293616	1	1	0.0939022
1026	Corona	-0.3015	1	1	0.0939022
1027	Corona	-0.3015	1	1	0.0939022
1028	Corona	-0.3015	1	1	0.0939022
1029	Corona	-0.3015	1	1	0.0939022
1030	Corona	-0.306041	1	1	0.0939022
1031	Corona	-0.306041	1	1	0.0939022
1032	Corona	-0.306041	1	1	0.0939022
1033	Corona	-0.306041	1	1	0.0939022
1034	Corona	-0.306041	1	1	0.0939022
1035	Corona	-0.306041	1	1	0.0939022
1036	Corona	-0.306041	1	1	0.0939022
1037	Corona	-0.306041	1	1	0.0939022
1038	Corona	-0.302852	1	1	0.0939022
1039	Corona	-0.302852	1	1	0.0939022
1040	Corona	-0.302852	1	1	0.0939022
1041	Corona	-0.302852	1	1	0.0939022
1042	Corona	-0.302852	1	1	0.0939022
1043	Corona	-0.302852	1	1	0.0939022
1044	Corona	-0.302852	1	1	0.0939022
1045	Corona	-0.302852	1	1	0.0939022
1046	Corona	-0.294294	1	1	0.0939022
1047	Corona	-0.294294	1	1	0.0939022
1048	Corona	-0.294294	1	1	0.0939022
1049	Corona	-0.294294	1	1	0.0939022
1050	Corona	-0.294294	1	1	0.0939022
1051	Corona	-0.294294	1	1	0.0939022
1052	Corona	-0.294294	1	1	0.0939022
1053	Corona	-0.322787	1	1	0.0939022
1054	Corona	-0.322787	1	1	0.0939022
1055	Corona	-0.180995	1	1	0.0939022
1056	Corona	-0.180995	1	1	0.0939022
1057	Corona	-0.180995	1	1	0.0939022
1058	Corona	-0.346444	1	1	0.0939022
1059	Corona	-0.346444	1	1	0.0939022
1060	Corona	-0.346444	1	1	0.0939022
1061	Corona	-0.346444	1	1	0.0939022
1062	Corona	-0.346444	1	1	0.0939022
1063	Corona	-0.346444	1	1	0.0939022
1064	Corona	-0.302581	1	1	0.0939022
1065	Corona	-0.302581	1	1	0.0939022
1066	Corona	-0.302581	1	1	0.0939022
1067	Corona	-0.302581	1	1	0.0939022
1068	Corona	-0.302581	1	1	0.0939022
1069	Corona	-0.302581	1	1	0.0939022
1070	Corona	-0.302581	1	1	0.0939022
1071	Corona	-0.302581	1	1	0.0939022
1072	Corona	-0.283552	1	1	0.0939022
1073	Corona	-0.283552	1	1	0.0939022
1074	Corona	-0.283552	1	1	0.0939022
1075	Corona	-0.283552	1	1	0.0939022
1076	Corona	-0.283552	1	1	0.0939022
1077	Corona	-0.292652	1	1	0.0939022
1078	Corona	-0.292652	1	1	0.0939022
1079	Corona	-0.292652	1	1	0.0939022
1080	Corona	-0.292652	1	1	0.0939022
1081	Corona	-0.307549	1	1	0.0939022
1082	Corona	-0.307549	1	1	0.0939022
1083	Corona	-0.307549	1	1	0.0939022
1084	Corona	-0.307549	1	1	0.0939022
1085	Corona	-0.307549	1	1	0.0939022
1086	Corona	-0.307549	1	1	0.0939022
1087	Corona	-0.307549	1	1	0.0939022
1088	Corona	-0.307549	1	1	0.0939022
1089	Corona	-0.303868	1	1	0.0939022
1090	Corona	-0.303868	1	1	0.0939022
1091	Corona	-0.303868	1	1	0.0939022
1092	Corona	-0.303868	1	1	0.0939022
1093	Corona	-0.303868	1	1	0.0939022
1094	Corona	-0.303868	1	1	0.0939022
1095	Corona	-0.303868	1	1	0.0939022
1096	Corona	-0.303868	1	1	0.0939022
1097	Corona	-0.294225	1	1	0.0939022
1098	Corona	-0.294225	1	1	0.0939022
1099	Corona	-0.294225	1	1	0.0939022
1100	Corona	-0.294225	1	1	0.0939022
1101	Corona	-0.294225	1	1	0.0939022
1102	Corona	-0.294225	1	1	0.0939022
1103	Corona	-0.294225	1	1	0.0939022
1104	Corona	-0.323759	1	1	0.0939022
1105	Corona	-0.323759	1	1	0.0939022
1106	Corona	-0.176612	1	1	0.0939022
1107	Corona	-0.176612	1	1	0.0939022
1108	Corona	-0.176612	1	1	0.0939022
1109	Corona	-0.350797	1	1	0.0939022
1110	Corona	-0.350797	1	1	0.0939022
1111	Corona	-0.350797	1	1	0.0939022
1112	Corona	-0.350797	1	1	0.0939022
1113	Corona	-0.350797	1	1	0.0939022
1114	Corona	-0.350797	1	1	0.0939022
1115	Corona	-0.309109	1	1	0.0939022
1116	Corona	-0.309109	1	1	0.0939022
1117	Corona	-0.309109	1	1	0.0939022
1118	Corona	-0.309109	1	1	0.0939022
1119	Corona	-0.309109	1	1	0.0939022
1120	Corona	-0.309109	1	1	0.0939022
1121	Corona	-0.309109	1	1	0.0939022
1122	Corona	-0.309109	1	1	0.0939022
1123	Corona	-0.229114	1	1	0.0939022
1124	Corona	-0.229114	1	1	0.0939022
1125	Corona	-0.229114	1	1	0.0939022
1126	Corona	-0.229114	1	1	0.0939022
1127	Corona	-0.229114	1	1	0.0939022
1128	Corona	-0.19211	1	1	0.0939022
1129	Corona	-0.19211	1	1	0.0939022
1130	Corona	-0.19211	1	1	0.0939022
1131	Corona	-0.19211	1	1	0.0939022
1132	Corona	-0.188763	1	1	0.0939022
1133	Corona	-0.188763	1	1	0.0939022
1134	Corona	-0.188763	1	1	0.0939022
1135	Corona	-0.188763	1	1	0.0939022
1136	Corona	-0.188763	1	1	0.0939022
1137	Corona	-0.188763	1	1	0.0939022
1138	Corona	-0.188763	1	1	0.0939022
1139	Corona	-0.188763	1	1	0.0939022
1140	Corona	-0.233609	1	1	0.0939022
1141	Corona	-0.233609	1	1	0.0939022
1142	Corona	-0.233609	1	1	0.0939022
1143	Corona	-0.233609	1	1	0.0939022
1144	Corona	-0.233609	1	1	0.0939022
1145	Corona	-0.233609	1	1	0.0939022
1146	Corona	-0.233609	1	1	0.0939022
1147	Corona	-0.233609	1	1	0.0939022
1148	Corona	-0.217858	1	1	0.0939022
1149	Corona	-0.217858	1	1	0.0939022
1150	Corona	-0.217858	1	1	0.0939022
1151	Corona	-0.217858	1	1	0.0939022
1152	Corona	-0.217858	1	1	0.0939022
1153	Corona	-0.217858	1	1	0.0939022
1154	Corona	-0.217858	1	1	0.0939022
1155	Corona	-0.263286	1	1	0.0939022
1156	Corona	-0.263286	1	1	0.0939022
1157	Corona	-0.139321	1	1	0.0939022
1158	Corona	-0.139321	1	1	0.0939022
1159	Corona	-0.139321	1	1	0.0939022
1160	Corona	-0.306142	1	1	0.0939022
1161	Corona	-0.306142	1	1	0.0939022
1162	Corona	-0.306142	1	1	0.0939022
1163	Corona	-0.306142	1	1	0.0939022
1164	Corona	-0.306142	1	1	0.0939022
1165	Corona	-0.306142	1	1	0.0939022
1166	Corona	-0.279621	1	1	0.0939022
1167	Corona	-0.279621	1	1	0.0939022
1168	Corona	-0.279621	1	1	0.0939022
1169	Corona	-0.279621	1	1	0.0939022
1170	Corona	-0.279621	1	1	0.0939022
1171	Corona	-0.279621	1	1	0.0939022
1172	Corona	-0.279621	1	1	0.0939022
1173	Corona	-0.279621	1	1	0.0939022
1174	Corona	-0.298971	1	1	0.0939022
1175	Corona	-0.298971	1	1	0.0939022
1176	Corona	-0.298971	1	1	0.0939022
1177	Corona	-0.298971	1	1	0.0939022
1178	Corona	-0.298971	1	1	0.0939022
1179	Corona	-0.298557	1	1	0.0939022
1180	Corona	-0.298557	1	1	0.0939022
1181	Corona	-0.298557	1	1	0.0939022
1182	Corona	-0.298557	1	1	0.0939022
1183	Corona	-0.30048	1	1	0.0939022
1184	Corona	-0.30048	1	1	0.0939022
1185	Corona	-0.30048	1	1	0.0939022
1186	Corona	-0.30048	1	1	0.0939022
1187	Corona	-0.30048	1	1	0.0939022
1188	Corona	-0.30048	1	1	0.0939022
1189	Corona	-0.30048	1	1	0.0939022
1190	Corona	-0.30048	1	1	0.0939022
1191	Corona	-0.301149	1	1	0.0939022
1192	Corona	-0.301149	1	1	0.0939022
1193	Corona	-0.301149	1	1	0.0939022
1194	Corona	-0.301149	1	1	0.0939022
1195	Corona	-0.301149	1	1	0.0939022
1196	Corona	-0.301149	1	1	0.0939022
1197	Corona	-0.301149	1	1	0.0939022
1198	Corona	-0.301149	1	1	0.0939022
1199	Corona	-0.293818	1	1	0.0939022
1200	Corona	-0.293818	1	1	0.0939022
1201	Corona	-0.293818	1	1	0.0939022
1202	Corona	-0.293818	1	1	0.0939022
1203	Corona	-0.293818	1	1	0.0939022
1204	Corona	-0.293818	1	1	0.0939022
1205	Corona	-0.293818	1	1	0.0939022
1206	Corona	-0.317725	1	1	0.0939022
1207	Corona	-0.317725	1	1	0.0939022
1208	Corona	-0.162734	1	1	0.0939022
1209	Corona	-0.162734	1	1	0.0939022
1210	Corona	-0.162734	1	1	0.0939022
1211	Corona	-0.339877	1	1	0.0939022
1212	Corona	-0.339877	1	1	0.0939022
1213	Corona	-0.339877	1	1	0.0939022
1214	Corona	-0.339877	1	1	0.0939022
1215	Corona	-0.339877	1	1	0.0939022
1216	Corona	-0.339877	1	1	0.0939022
1217	Corona	-0.31299	1	1	0.0939022
1218	Corona	-0.31299	1	1	0.0939022
1219	Corona	-0.31299	1	1	0.0939022
1220	Corona	-0.31299	1	1	0.0939022
1221	Corona	-0.31299	1	1	0.0939022
1222	Corona	-0.31299	1	1	0.0939022
1223	Corona	-0.31299	1	1	0.0939022
1224	Corona	-0.31299	1	1	0.0939022
1225	Corona	-0.258556	1	1	0.0939022
1226	Corona	-0.258556	1	1	0.0939022
1227	Corona	-0.258556	1	1	0.0939022
1228	Corona	-0.258556	1	1	0.0939022
1229	Corona	-0.258556	1	1	0.0939022
1230	Corona	-0.230142	1	1	0.0939022
1231	Corona	-0.230142	1	1	0.0939022
1232	Corona	-0.230142	1	1	0.0939022
1233	Corona	-0.230142	1	1	0.0939022
1234	Corona	-0.278521	1	1	0.0939022
1235	Corona	-0.278521	1	1	0.0939022
1236	Corona	-0.278521	1	1	0.0939022
1237	Corona	-0.278521	1	1	0.0939022
1238	Corona	-0.278521	1	1	0.0939022
1239	Corona	-0.278521	1	1	0.0939022
1240	Corona	-0.278521	1	1	0.0939022
1241	Corona	-0.278521	1	1	0.0939022
1242	Corona	-0.242695	1	1	0.0939022
1243	Corona	-0.242695	1	1	0.0939022
1244	Corona	-0.242695	1	1	0.0939022
1245	Corona	-0.242695	1	1	0.0939022
1246	Corona	-0.242695	1	1	0.0939022
1247	Corona	-0.242695	1	1	0.0939022
1248	Corona	-0.242695	1	1	0.0939022
1249	Corona	-0.242695	1	1	0.0939022
1250	Corona	-0.270741	1	1	0.0939022
1251	Corona	-0.270741	1	1	0.0939022
1252	Corona	-0.270741	1	1	0.0939022
1253	Corona	-0.270741	1	1	0.0939022
1254	Corona	-0.270741	1	1	0.0939022
1255	Corona	-0.270741	1	1	0.0939022
1256	Corona	-0.270741	1	1	0.0939022
1257	Corona	-0.298378	1	1	0.0939022
1258	Corona	-0.298378	1	1	0.0939022
1259	Corona	-0.127508	1	1	0.0939022
1260	Corona	-0.127508	1	1	0.0939022
1261	Corona	-0.127508	1	1	0.0939022
1262	Corona	-0.32987	1	1	0.0939022
1263	Corona	-0.32987	1	1	0.0939022
1264	Corona	-0.32987	1	1	0.0939022
1265	Corona	-0.32987	1	1	0.0939022
1266	Corona	-0.32987	1	1	0.0939022
1267	Corona	-0.32987	1	1	0.0939022
1268	Corona	-0.27303	1	1	0.0939022
1269	Corona	-0.27303	1	1	0.0939022
1270	Corona	-0.27303	1	1	0.0939022
1271	Corona	-0.27303	1	1	0.0939022
1272	Corona	-0.27303	1	1	0.0939022
1273	Corona	-0.27303	1	1	0.0939022
1274	Corona	-0.27303	1	1	0.0939022
1275	Corona	-0.27303	1	1	0.0939022
1276	Corona	-0.275039	1	1	0.0939022
1277	Corona	-0.275039	1	1	0.0939022
1278	Corona	-0.275039	1	1	0.0939022
1279	Corona	-0.275039	1	1	0.0939022
1280	Corona	-0.275039	1	1	0.0939022
1281	Corona	-0.272494	1	1	0.0939022
1282	Corona	-0.272494	1	1	0.0939022
1283	Corona	-0.272494	1	1	0.0939022
1284	Corona	-0.272494	1	1	0.0939022
1285	Corona	-0.273161	1	1	0.0939022
1286	Corona	-0.273161	1	1	0.0939022
1287	Corona	-0.273161	1	1	0.0939022
1288	Corona	-0.273161	1	1	0.0939022
1289	Corona	-0.273161	1	1	0.0939022
1290	Corona	-0.273161	1	1	0.0939022
1291	Corona	-0.273161	1	1	0.0939022
1292	Corona	-0.273161	1	1	0.0939022
1293	Corona	-0.271852	1	1	0.0939022
1294	Corona	-0.271852	1	1	0.0939022
1295	Corona	-0.271852	1	1	0.0939022
1296	Corona	-0.271852	1	1	0.0939022
1297	Corona	-0.271852	1	1	0.0939022
1298	Corona	-0.271852	1	1	0.0939022
1299	Corona	-0.271852	1	1	0.0939022
1300	Corona	-0.271852	1	1	0.0939022
1301	Corona	-0.266883	1	1	0.0939022
1302	Corona	-0.266883	1	1	0.0939022
1303	Corona	-0.266883	1	1	0.0939022
1304	Corona	-0.266883	1	1	0.0939022
1305	Corona	-0.266883	1	1	0.0939022
1306	Corona	-0.266883	1	1	0.0939022
1307	Corona	-0.266883	1	1	0.0939022
1308	Corona	-0.298841	1	1	0.0939022
1309	Corona	-0.298841	1	1	0.0939022
1310	Corona	-0.173072	1	1	0.0939022
1311	Corona	-0.173072	1	1	0.0939022
1312	Corona	-0.173072	1	1	0.0939022
1313	Corona	-0.310201	1	1	0.0939022
1314	Corona	-0.310201	1	1	0.0939022
1315	Corona	-0.310201	1	1	0.0939022
1316	Corona	-0.310201	1	1	0.0939022
1317	Corona	-0.310201	1	1	0.0939022
1318	Corona	-0.310201	1	1	0.0939022
1319	Corona	-0.277599	1	1	0.0939022
1320	Corona	-0.277599	1	1	0.0939022
1321	Corona	-0.277599	1	1	0.0939022
1322	Corona	-0.277599	1	1	0.0939022
1323	Corona	-0.277599	1	1	0.0939022
1324	Corona	-0.277599	1	1	0.0939022
1325	Corona	-0.277599	1	1	0.0939022
1326	Corona	-0.277599	1	1	0.0939022
1327	Corona	0.030546	0	0	0.0939022
1328	Corona	0.030546	0	0	0.0939022
1329	Corona	0.030546	0	0	0.0939022
1330	Corona	0.030546	0	0	0.0939022
1331	Corona	0.030546	0	0	0.0939022
1332	Corona	0.0226281	0	0	0.0939022
1333	Corona	0.0226281	0	0	0.0939022
1334	Corona	0.0226281	0	0	0.0939022
1335	Corona	0.0226281	0	0	0.0939022
1336	Corona	0.0228064	0	0	0.0939022
1337	Corona	0.0228064	0	0	0.0939022
1338	Corona	0.0228064	0	0	0.0939022
1339	Corona	0.0228064	0	0	0.0939022
1340	Corona	0.0228064	0	0	0.0939022
1341	Corona	0.0228064	0	0	0.0939022
1342	Corona	0.0228064	0	0	0.0939022
1343	Corona	0.0228064	0	0	0.0939022
1344	Corona	0.0255598	0	0	0.0939022
1345	Corona	0.0255598	0	0	0.0939022
1346	Corona	0.0255598	0	0	0.0939022
1347	Corona	0.0255598	0	0	0.0939022
1348	Corona	0.0255598	0	0	0.0939022
1349	Corona	0.0255598	0	0	0.0939022
1350	Corona	0.0255598	0	0	0.0939022
1351	Corona	0.0255598	0	0	0.0939022
1352	Corona	0.024853	0	0	0.0939022
1353	Corona	0.024853	0	0	0.0939022
1354	Corona	0.024853	0	0	0.0939022
1355	Corona	0.024853	0	0	0.0939022
1356	Corona	0.024853	0	0	0.0939022
1357	Corona	0.024853	0	0	0.0939022
1358	Corona	0.024853	0	0	0.0939022
1359	Corona	0.0311382	0	0	0.0939022
1360	Corona	0.0311382	0	0	0.0939022
1361	Corona	0.0233529	0	0	0.0939022
1362	Corona	0.0233529	0	0	0.0939022
1363	Corona	0.0233529	0	0	0.0939022
1364	Corona	0.0349149	0	0	0.0939022
1365	Corona	0.0349149	0	0	0.0939022
1366	Corona	0.0349149	0	0	0.0939022
1367	Corona	0.0349149	0	0	0.0939022
1368	Corona	0.0349149	0	0	0.0939022
1369	Corona	0.0349149	0	0	0.0939022
1370	Corona	0.0354052	0	0	0.0939022
1371	Corona	0.0354052	0	0	0.0939022
1372	Corona	0.0354052	0	0	0.0939022
1373	Corona	0.0354052	0	0	0.0939022
1374	Corona	0.0354052	0	0	0.0939022
1375	Corona	0.0354052	0	0	0.0939022
1376	Corona	0.0354052	0	0	0.0939022
1377	Corona	0.0354052	0	0	0.0939022
1378	Corona	0.0641941	0	0	0.0939022
1379	Corona	0.0641941	0	0	0.0939022
1380	Corona	0.0641941	0	0	0.0939022
1381	Corona	0.0641941	0	0	0.0939022
1382	Corona	0.0641941	0	0	0.0939022
1383	Corona	0.0663681	0	0	0.0939022
1384	Corona	0.0663681	0	0	0.0939022
1385	Corona	0.0663681	0	0	0.0939022
1386	Corona	0.0663681	0	0	0.0939022
1387	Corona	0.0697403	0	0	0.0939022
1388	Corona	0.0697403	0	0	0.0939022
1389	Corona	0.0697403	0	0	0.0939022
1390	Corona	0.0697403	0	0	0.0939022
1391	Corona	0.0697403	0	0	0.0939022
1392	Corona	0.0697403	0	0	0.0939022
1393	Corona	0.0697403	0	0	0.0939022
1394	Corona	0.0697403	0	0	0.0939022
1395	Corona	0.0687044	0	0	0.0939022
1396	Corona	0.0687044	0	0	0.0939022
1397	Corona	0.0687044	0	0	0.0939022
1398	Corona	0.0687044	0	0	0.0939022
1399	Corona	0.0687044	0	0	0.0939022
1400	Corona	0.0687044	0	0	0.0939022
1401	Corona	0.0687044	0	0	0.0939022
1402	Corona	0.0687044	0	0	0.0939022
1403	Corona	0.0676057	0	0	0.0939022
1404	Corona	0.0676057	0	0	0.0939022
1405	Corona	0.0676057	0	0	0.0939022
1406	Corona	0.0676057	0	0	0.0939022
1407	Corona	0.0676057	0	0	0.0939022
1408	Corona	0.0676057	0	0	0.0939022
1409	Corona	0.0676057	0	0	0.0939022
1410	Corona	0.0707147	0	0	0.0939022
1411	Corona	0.0707147	0	0	0.0939022
1412	Corona	0.0426605	0	0	0.0939022
1413	Corona	0.0426605	0	0	0.0939022
1414	Corona	0.0426605	0	0	0.0939022
1415	Corona	0.0742703	0	0	0.0939022
1416	Corona	0.0742703	0	0	0.0939022
1417	Corona	0.0742703	0	0	0.0939022
1418	Corona	0.0742703	0	0	0.0939022
1419	Corona	0.0742703	0	0	0.0939022
1420	Corona	0.0742703	0	0	0.0939022
1421	Corona	0.0609392	0	0	0.0939022
1422	Corona	0.0609392	0	0	0.0939022
1423	Corona	0.0609392	0	0	0.0939022
1424	Corona	0.0609392	0	0	0.0939022
1425	Corona	0.0609392	0	0	0.0939022
1426	Corona	0.0609392	0	0	0.0939022
1427	Corona	0.0609392	0	0	0.0939022
1428	Corona	0.0609392	0	0	0.0939022
1429	Corona	0.0675244	0	0	0.0939022
1430	Corona	0.0675244	0	0	0.0939022
1431	Corona	0.0675244	0	0	0.0939022
1432	Corona	0.0675244	0	0	0.0939022
1433	Corona	0.0675244	0	0	0.0939022
1434	Corona	0.0634981	0	0	0.0939022
1435	Corona	0.0634981	0	0	0.0939022
1436	Corona	0.0634981	0	0	0.0939022
1437	Corona	0.0634981	0	0	0.0939022
1438	Corona	0.0675997	0	0	0.0939022
1439	Corona	0.0675997	0	0	0.0939022
1440	Corona	0.0675997	0	0	0.0939022
1441	Corona	0.0675997	0	0	0.0939022
1442	Corona	0.0675997	0	0	0.0939022
1443	Corona	0.0675997	0	0	0.0939022
1444	Corona	0.0675997	0	0	0.0939022
1445	Corona	0.0675997	0	0	0.0939022
1446	Corona	0.0679526	0	0	0.0939022
1447	Corona	0.0679526	0	0	0.0939022
1448	Corona	0.0679526	0	0	0.0939022
1449	Corona	0.0679526	0	0	0.0939022
1450	Corona	0.0679526	0	0	0.0939022
1451	Corona	0.0679526	0	0	0.0939022
1452	Corona	0.0679526	0	0	0.0939022
1453	Corona	0.0679526	0	0	0.0939022
1454	Corona	0.0675102	0	0	0.0939022
1455	Corona	0.0675102	0	0	0.0939022
1456	Corona	0.0675102	0	0	0.0939022
1457	Corona	0.0675102	0	0	0.0939022
1458	Corona	0.0675102	0	0	0.0939022
1459	Corona	0.0675102	0	0	0.0939022
1460	Corona	0.0675102	0	0	0.0939022
1461	Corona	0.0714627	0	0	0.0939022
1462	Corona	0.0714627	0	0	0.0939022
1463	Corona	0.0461032	0	0	0.0939022
1464	Corona	0.0461032	0	0	0.0939022
1465	Corona	0.0461032	0	0	0.0939022
1466	Corona	0.0744555	0	0	0.0939022
1467	Corona	0.0744555	0	0	0.0939022
1468	Corona	0.0744555	0	0	0.0939022
1469	Corona	0.0744555	0	0	0.0939022
1470	Corona	0.0744555	0	0	0.0939022
1471	Corona	0.0744555	0	0	0.0939022
1472	Corona	0.0713976	0	0	0.0939022
1473	Corona	0.0713976	0	0	0.0939022
1474	Corona	0.0713976	0	0	0.0939022
1475	Corona	0.0713976	0	0	0.0939022
1476	Corona	0.0713976	0	0	0.0939022
1477	Corona	0.0713976	0	0	0.0939022
1478	Corona	0.0713976	0	0	0.0939022
1479	Corona	0.0713976	0	0	0.0939022
1480	Corona	0.0671428	0	0	0.0939022
1481	Corona	0.0671428	0	0	0.0939022
1482	Corona	0.0671428	0	0	0.0939022
1483	Corona	0.0671428	0	0	0.0939022
1484	Corona	0.0671428	0	0	0.0939022
1485	Corona	0.0651921	0	0	0.0939022
1486	Corona	0.0651921	0	0	0.0939022
1487	Corona	0.0651921	0	0	0.0939022
1488	Corona	0.0651921	0	0	0.0939022
1489	Corona	0.0699203	0	0	0.0939022
1490	Corona	0.0699203	0	0	0.0939022
1491	Corona	0.0699203	0	0	0.0939022
1492	Corona	0.0699203	0	0	0.0939022
1493	Corona	0.0699203	0	0	0.0939022
1494	Corona	0.0699203	0	0	0.0939022
1495	Corona	0.0699203	0	0	0.0939022
1496	Corona	0.0699203	0	0	0.0939022
1497	Corona	0.0640742	0	0	0.0939022
1498	Corona	0.0640742	0	0	0.0939022
1499	Corona	0.0640742	0	0	0.0939022
1500	Corona	0.0640742	0	0	0.0939022
1501	Corona	0.0640742	0	0	0.0939022
1502	Corona	0.0640742	0	0	0.0939022
1503	Corona	0.0640742	0	0	0.0939022
1504	Corona	0.0640742	0	0	0.0939022
1505	Corona	0.0680548	0	0	0.0939022
1506	Corona	0.0680548	0	0	0.0939022
1507	Corona	0.0680548	0	0	0.0939022
1508	Corona	0.0680548	0	0	0.0939022
1509	Corona	0.0680548	0	0	0.0939022
1510	Corona	0.0680548	0	0	0.0939022
1511	Corona	0.0680548	0	0	0.0939022
1512	Corona	0.0705277	0	0	0.0939022
1513	Corona	0.0705277	0	0	0.0939022
1514	Corona	0.0433561	0	0	0.0939022
1515	Corona	0.0433561	0	0	0.0939022
1516	Corona	0.0433561	0	0	0.0939022
1517	Corona	0.0769028	0	0	0.0939022
1518	Corona	0.0769028	0	0	0.0939022
1519	Corona	0.0769028	0	0	0.0939022
1520	Corona	0.0769028	0	0	0.0939022
1521	Corona	0.0769028	0	0	0.0939022
1522	Corona	0.0769028	0	0	0.0939022
1523	Corona	0.0653597	0	0	0.0939022
1524	Corona	0.0653597	0	0	0.0939022
1525	Corona	0.0653597	0	0	0.0939022
1526	Corona	0.0653597	0	0	0.0939022
1527	Corona	0.0653597	0	0	0.0939022
1528	Corona	0.0653597	0	0	0.0939022
1529	Corona	0.0653597	0	0	0.0939022
1530	Corona	0.0653597	0	0	0.0939022
1531	Corona	0.0701708	0	0	0.0939022
1532	Corona	0.0701708	0	0	0.0939022
1533	Corona	0.0701708	0	0	0.0939022
1534	Corona	0.0701708	0	0	0.0939022
1535	Corona	0.0701708	0	0	0.0939022
1536	Corona	0.0685682	0	0	0.0939022
1537	Corona	0.0685682	0	0	0.0939022
1538	Corona	0.0685682	0	0	0.0939022
1539	Corona	0.0685682	0	0	0.0939022
1540	Corona	0.0703456	0	0	0.0939022
1541	Corona	0.0703456	0	0	0.0939022
1542	Corona	0.0703456	0	0	0.0939022
1543	Corona	0.0703456	0	0	0.0939022
1544	Corona	0.0703456	0	0	0.0939022
1545	Corona	0.0703456	0	0	0.0939022
1546	Corona	0.0703456	0	0	0.0939022
1547	Corona	0.0703456	0	0	0.0939022
1548	Corona	0.0732309	0	0	0.0939022
1549	Corona	0.0732309	0	0	0.0939022
1550	Corona	0.0732309	0	0	0.0939022
1551	Corona	0.0732309	0	0	0.0939022
1552	Corona	0.0732309	0	0	0.0939022
1553	Corona	0.0732309	0	0	0.0939022
1554	Corona	0.0732309	0	0	0.0939022
1555	Corona	0.0732309	0	0	0.0939022
1556	Corona	0.0714159	0	0	0.0939022
1557	Corona	0.0714159	0	0	0.0939022
1558	Corona	0.0714159	0	0	0.0939022
1559	Corona	0.0714159	0	0	0.0939022
1560	Corona	0.0714159	0	0	0.0939022
1561	Corona	0.0714159	0	0	0.0939022
1562	Corona	0.0714159	0	0	0.0939022
1563	Corona	0.0766462	0	0	0.0939022
1564	Corona	0.0766462	0	0	0.0939022
1565	Corona	0.0476001	0	0	0.0939022
1566	Corona	0.0476001	0	0	0.0939022
1567	Corona	0.0476001	0	0	0.0939022
1568	Corona	0.0777413	0	0	0.0939022
1569	Corona	0.0777413	0	0	0.0939022
1570	Corona	0.0777413	0	0	0.0939022
1571	Corona	0.0777413	0	0	0.0939022
1572	Corona	0.0777413	0	0	0.0939022
1573	Corona	0.0777413	0	0	0.0939022
1574	Corona	0.0752536	0	0	0.0939022
1575	Corona	0.0752536	0	0	0.0939022
1576	Corona	0.0752536	0	0	0.0939022
1577	Corona	0.0752536	0	0	0.0939022
1578	Corona	0.0752536	0	0	0.0939022
1579	Corona	0.0752536	0	0	0.0939022
1580	Corona	0.0752536	0	0	0.0939022
1581	Corona	0.0752536	0	0	0.0939022
1582	Corona	0.0717758	0	0	0.0939022
1583	Corona	0.0717758	0	0	0.0939022
1584	Corona	0.0717758	0	0	0.0939022
1585	Corona	0.0717758	0	0	0.0939022
1586	Corona	0.0717758	0	0	0.0939022
1587	Corona	0.0716831	0	0	0.0939022
1588	Corona	0.0716831	0	0	0.0939022
1589	Corona	0.0716831	0	0	0.0939022
1590	Corona	0.0716831	0	0	0.0939022
1591	Corona	0.0716539	0	0	0.0939022
1592	Corona	0.0716539	0	0	0.0939022
1593	Corona	0.0716539	0	0	0.0939022
1594	Corona	0.0716539	0	0	0.0939022
1595	Corona	0.0716539	0	0	0.0939022
1596	Corona	0.0716539	0	0	0.0939022
1597	Corona	0.0716539	0	0	0.0939022
1598	Corona	0.0716539	0	0	0.0939022
1599	Corona	0.0715943	0	0	0.0939022
1600	Corona	0.0715943	0	0	0.0939022
1601	Corona	0.0715943	0	0	0.0939022
1602	Corona	0.0715943	0	0	0.0939022
1603	Corona	0.0715943	0	0	0.0939022
1604	Corona	0.0715943	0	0	0.0939022
1605	Corona	0.0715943	0	0	0.0939022
1606	Corona	0.0715943	0	0	0.0939022
1607	Corona	0.0707746	0	0	0.0939022
1608	Corona	0.0707746	0	0	0.0939022
1609	Corona	0.0707746	0	0	0.0939022
1610	Corona	0.0707746	0	0	0.0939022
1611	Corona	0.0707746	0	0	0.0939022
1612	Corona	0.0707746	0	0	0.0939022
1613	Corona	0.0707746	0	0	0.0939022
1614	Corona	0.0734819	0	0	0.0939022
1615	Corona	0.0734819	0	0	0.0939022
1616	Corona	0.0363843	0	0	0.0939022
1617	Corona	0.0363843	0	0	0.0939022
1618	Corona	0.0363843	0	0	0.0939022
1619	Corona	0.0775373	0	0	0.0939022
1620	Corona	0.0775373	0	0	0.0939022
1621	Corona	0.0775373	0	0	0.0939022
1622	Corona	0.0775373	0	0	0.0939022
1623	Corona	0.0775373	0	0	0.0939022
1624	Corona	0.0775373	0	0	0.0939022
1625	Corona	0.0731367	0	0	0.0939022
1626	Corona	0.0731367	0	0	0.0939022
1627	Corona	0.0731367	0	0	0.0939022
1628	Corona	0.0731367	0	0	0.0939022
1629	Corona	0.0731367	0	0	0.0939022
1630	Corona	0.0731367	0	0	0.0939022
1631	Corona	0.0731367	0	0	0.0939022
1632	Corona	0.0731367	0	0	0.0939022
1633	Corona	0.0604997	0	0	0.0939022
1634	Corona	0.0604997	0	0	0.0939022
1635	Corona	0.0604997	0	0	0.0939022
1636	Corona	0.0604997	0	0	0.0939022
1637	Corona	0.0604997	0	0	0.0939022
1638	Corona	0.0636363	0	0	0.0939022
1639	Corona	0.0636363	0	0	0.0939022
1640	Corona	0.0636363	0	0	0.0939022
1641	Corona	0.0636363	0	0	0.0939022
1642	Corona	0.0666565	0	0	0.0939022
1643	Corona	0.0666565	0	0	0.0939022
1644	Corona	0.0666565	0	0	0.0939022
1645	Corona	0.0666565	0	0	0.0939022
1646	Corona	0.0666565	0	0	0.0939022
1647	Corona	0.0666565	0	0	0.0939022
1648	Corona	0.0666565	0	0	0.0939022
1649	Corona	0.0666565	0	0	0.0939022
1650	Corona	0.0685863	0	0	0.0939022
1651	Corona	0.0685863	0	0	0.0939022
1652	Corona	0.0685863	0	0	0.0939022
1653	Corona	0.0685863	0	0	0.0939022
1654	Corona	0.0685863	0	0	0.0939022
1655	Corona	0.0685863	0	0	0.0939022
1656	Corona	0.0685863	0	0	0.0939022
1657	Corona	0.0685863	0	0	0.0939022
1658	Corona	0.0628238	0	0	0.0939022
1659	Corona	0.0628238	0	0	0.0939022
1660	Corona	0.0628238	0	0	0.0939022
1661	Corona	0.0628238	0	0	0.0939022
1662	Corona	0.0628238	0	0	0.0939022
1663	Corona	0.0628238	0	0	0.0939022
1664	Corona	0.0628238	0	0	0.0939022
1665	Corona	0.0716474	0	0	0.0939022
1666	Corona	0.0716474	0	0	0.0939022
1667	Corona	0.0349689	0	0	0.0939022
1668	Corona	0.0349689	0	0	0.0939022
1669	Corona	0.0349689	0	0	0.0939022
1670	Corona	0.0740759	0	0	0.0939022
1671	Corona	0.0740759	0	0	0.0939022
1672	Corona	0.0740759	0	0	0.0939022
1673	Corona	0.0740759	0	0	0.0939022
1674	Corona	0.0740759	0	0	0.0939022
1675	Corona	0.0740759	0	0	0.0939022
1676	Corona	0.0714316	0	0	0.0939022
1677	Corona	0.0714316	0	0	0.0939022
1678	Corona	0.0714316	0	0	0.0939022
1679	Corona	0.0714316	0	0	0.0939022
1680	Corona	0.0714316	0	0	0.0939022
1681	Corona	0.0714316	0	0	0.0939022
1682	Corona	0.0714316	0	0	0.0939022
1683	Corona	0.0714316	0	0	0.0939022
1684	Corona	0.0674392	0	0	0.0939022
1685	Corona	0.0674392	0	0	0.0939022
1686	Corona	0.0674392	0	0	0.0939022
1687	Corona	0.0674392	0	0	0.0939022
1688	Corona	0.0674392	0	0	0.0939022
1689	Corona	0.071537	0	0	0.0939022
1690	Corona	0.071537	0	0	0.0939022
1691	Corona	0.071537	0	0	0.0939022
1692	Corona	0.071537	0	0	0.0939022
1693	Corona	0.0713484	0	0	0.0939022
1694	Corona	0.0713484	0	0	0.0939022
1695	Corona	0.0713484	0	0	0.0939022
1696	Corona	0.0713484	0	0	0.0939022
1697	Corona	0.0713484	0	0	0.0939022
1698	Corona	0.0713484	0	0	0.0939022
1699	Corona	0.0713484	0	0	0.0939022
1700	Corona	0.0713484	0	0	0.0939022
1701	Corona	0.071777	0	0	0.0939022
1702	Corona	0.071777	0	0	0.0939022
1703	Corona	0.071777	0	0	0.0939022
1704	Corona	0.071777	0	0	0.0939022
1705	Corona	0.071777	0	0	0.0939022
1706	Corona	0.071777	0	0	0.0939022
1707	Corona	0.071777	0	0	0.0939022
1708	Corona	0.071777	0	0	0.0939022
1709	Corona	0.072202	0	0	0.0939022
1710	Corona	0.072202	0	0	0.0939022
1711	Corona	0.072202	0	0	0.0939022
1712	Corona	0.072202	0	0	0.0939022
1713	Corona	0.072202	0	0	0.0939022
1714	Corona	0.072202	0	0	0.0939022
1715	Corona	0.072202	0	0	0.0939022
1716	Corona	0.0745338	0	0	0.0939022
1717	Corona	0.0745338	0	0	0.0939022
1718	Corona	0.0370336	0	0	0.0939022
1719	Corona	0.0370336	0	0	0.0939022
1720	Corona	0.0370336	0	0	0.0939022
1721	Corona	0.0770266	0	0	0.0939022
1722	Corona	0.0770266	0	0	0.0939022
1723	Corona	0.0770266	0	0	0.0939022
1724	Corona	0.0770266	0	0	0.0939022
1725	Corona	0.0770266	0	0	0.0939022
1726	Corona	0.0770266	0	0	0.0939022
1727	Corona	0.0737172	0	0	0.0939022
1728	Corona	0.0737172	0	0	0.0939022
1729	Corona	0.0737172	0	0	0.0939022
1730	Corona	0.0737172	0	0	0.0939022
1731	Corona	0.0737172	0	0	0.0939022
1732	Corona	0.0737172	0	0	0.0939022
1733	Corona	0.0737172	0	0	0.0939022
1734	Corona	0.0737172	0	0	0.0939022
1735	Corona	0.0607123	0	0	0.0939022
1736	Corona	0.0607123	0	0	0.0939022
1737	Corona	0.0607123	0	0	0.0939022
1738	Corona	0.0607123	0	0	0.0939022
1739	Corona	0.0607123	0	0	0.0939022
1740	Corona	0.0608171	0	0	0.0939022
1741	Corona	0.0608171	0	0	0.0939022
1742	Corona	0.0608171	0	0	0.0939022
1743	Corona	0.0608171	0	0	0.0939022
1744	Corona	0.0652373	0	0	0.0939022
1745	Corona	0.0652373	0	0	0.0939022
1746	Corona	0.0652373	0	0	0.0939022
1747	Corona	0.0652373	0	0	0.0939022
1748	Corona	0.0652373	0	0	0.0939022
1749	Corona	0.0652373	0	0	0.0939022
1750	Corona	0.0652373	0	0	0.0939022
1751	Corona	0.0652373	0	0	0.0939022
1752	Corona	0.0672201	0	0	0.0939022
1753	Corona	0.0672201	0	0	0.0939022
1754	Corona	0.0672201	0	0	0.0939022
1755	Corona	0.0672201	0	0	0.0939022
1756	Corona	0.0672201	0	0	0.0939022
1757	Corona	0.0672201	0	0	0.0939022
1758	Corona	0.0672201	0	0	0.0939022
1759	Corona	0.0672201	0	0	0.0939022
1760	Corona	0.0656309	0	0	0.0939022
1761	Corona	0.0656309	0	0	0.0939022
1762	Corona	0.0656309	0	0	0.0939022
1763	Corona	0.0656309	0	0	0.0939022
1764	Corona	0.0656309	0	0	0.0939022
1765	Corona	0.0656309	0	0	0.0939022
1766	Corona	0.0656309	0	0	0.0939022
1767	Corona	0.0696953	0	0	0.0939022
1768	Corona	0.0696953	0	0	0.0939022
1769	Corona	0.0354812	0	0	0.0939022
1770	Corona	0.0354812	0	0	0.0939022
1771	Corona	0.0354812	0	0	0.0939022
1772	Corona	0.0735689	0	0	0.0939022
1773	Corona	0.0735689	0	0	0.0939022
1774	Corona	0.0735689	0	0	0.0939022
1775	Corona	0.0735689	0	0	0.0939022
1776	Corona	0.0735689	0	0	0.0939022
1777	Corona	0.0735689	0	0	0.0939022
1778	Corona	0.0700735	0	0	0.0939022
1779	Corona	0.0700735	0	0	0.0939022
1780	Corona	0.0700735	0	0	0.0939022
1781	Corona	0.0700735	0	0	0.0939022
1782	Corona	0.0700735	0	0	0.0939022
1783	Corona	0.0700735	0	0	0.0939022
1784	Corona	0.0700735	0	0	0.0939022
1785	Corona	0.0700735	0	0	0.0939022
1786	Corona	0.0723639	0	0	0.0939022
1787	Corona	0.0723639	0	0	0.0939022
1788	Corona	0.0723639	0	0	0.0939022
1789	Corona	0.0723639	0	0	0.0939022
1790	Corona	0.0723639	0	0	0.0939022
1791	Corona	0.0729273	0	0	0.0939022
1792	Corona	0.0729273	0	0	0.0939022
1793	Corona	0.0729273	0	0	0.0939022
1794	Corona	0.0729273	0	0	0.0939022
1795	Corona	0.0736934	0	0	0.0939022
1796	Corona	0.0736934	0	0	0.0939022
1797	Corona	0.0736934	0	0	0.0939022
1798	Corona	0.0736934	0	0	0.0939022
1799	Corona	0.0736934	0	0	0.0939022
1800	Corona	0.0736934	0	0	0.0939022
1801	Corona	0.0736934	0	0	0.0939022
1802	Corona	0.0736934	0	0	0.0939022
1803	Corona	0.0704189	0	0	0.0939022
1804	Corona	0.0704189	0	0	0.0939022
1805	Corona	0.0704189	0	0	0.0939022
1806	Corona	0.0704189	0	0	0.0939022
1807	Corona	0.0704189	0	0	0.0939022
1808	Corona	0.0704189	0	0	0.0939022
1809	Corona	0.0704189	0	0	0.0939022
1810	Corona	0.0704189	0	0	0.0939022
1811	Corona	0.0699815	0	0	0.0939022
1812	Corona	0.0699815	0	0	0.0939022
1813	Corona	0.0699815	0	0	0.0939022
1814	Corona	0.0699815	0	0	0.0939022
1815	Corona	0.0699815	0	0	0.0939022
1816	Corona	0.0699815	0	0	0.0939022
1817	Corona	0.0699815	0	0	0.0939022
1818	Corona	0.0736579	0	0	0.0939022
1819	Corona	0.0736579	0	0	0.0939022
1820	Corona	0.0509197	0	0	0.0939022
1821	Corona	0.0509197	0	0	0.0939022
1822	Corona	0.0509197	0	0	0.0939022
1823	Corona	0.0774395	0	0	0.0939022
1824	Corona	0.0774395	0	0	0.0939022
1825	Corona	0.0774395	0	0	0.0939022
1826	Corona	0.0774395	0	0	0.0939022
1827	Corona	0.0774395	0	0	0.0939022
1828	Corona	0.0774395	0	0	0.0939022
1829	Corona	0.0736904	0	0	0.0939022
1830	Corona	0.0736904	0	0	0.0939022
1831	Corona	0.0736904	0	0	0.0939022
1832	Corona	0.0736904	0	0	0.0939022
1833	Corona	0.0736904	0	0	0.0939022
1834	Corona	0.0736904	0	0	0.0939022
1835	Corona	0.0736904	0	0	0.0939022
1836	Corona	0.0736904	0	0	0.0939022
1837	Corona	0.062115	0	0	0.0939022
1838	Corona	0.062115	0	0	0.0939022
1839	Corona	0.062115	0	0	0.0939022
1840	Corona	0.062115	0	0	0.0939022
1841	Corona	0.062115	0	0	0.0939022
1842	Corona	0.065981	0	0	0.0939022
1843	Corona	0.065981	0	0	0.0939022
1844	Corona	0.065981	0	0	0.0939022
1845	Corona	0.065981	0	0	0.0939022
1846	Corona	0.0683732	0	0	0.0939022
1847	Corona	0.0683732	0	0	0.0939022
1848	Corona	0.0683732	0	0	0.0939022
1849	Corona	0.0683732	0	0	0.0939022
1850	Corona	0.0683732	0	0	0.0939022
1851	Corona	0.0683732	0	0	0.0939022
1852	Corona	0.0683732	0	0	0.0939022
1853	Corona	0.0683732	0	0	0.0939022
1854	Corona	0.0705152	0	0	0.0939022
1855	Corona	0.0705152	0	0	0.0939022
1856	Corona	0.0705152	0	0	0.0939022
1857	Corona	0.0705152	0	0	0.0939022
1858	Corona	0.0705152	0	0	0.0939022
1859	Corona	0.0705152	0	0	0.0939022
1860	Corona	0.0705152	0	0	0.0939022
1861	Corona	0.0705152	0	0	0.0939022
1862	Corona	0.067481	0	0	0.0939022
1863	Corona	0.067481	0	0	0.0939022
1864	Corona	0.067481	0	0	0.0939022
1865	Corona	0.067481	0	0	0.0939022
1866	Corona	0.067481	0	0	0.0939022
1867	Corona	0.067481	0	0	0.0939022
1868	Corona	0.067481	0	0	0.0939022
1869	Corona	0.0734245	0	0	0.0939022
1870	Corona	0.0734245	0	0	0.0939022
1871	Corona	0.0629189	0	0	0.0939022
1872	Corona	0.0629189	0	0	0.0939022
1873	Corona	0.0629189	0	0	0.0939022
1874	Corona	0.0760611	0	0	0.0939022
1875	Corona	0.0760611	0	0	0.0939022
1876	Corona	0.0760611	0	0	0.0939022
1877	Corona	0.0760611	0	0	0.0939022
1878	Corona	0.0760611	0	0	0.0939022
1879	Corona	0.0760611	0	0	0.0939022
1880	Corona	0.0719911	0	0	0.0939022
1881	Corona	0.0719911	0	0	0.0939022
1882	Corona	0.0719911	0	0	0.0939022
1883	Corona	0.0719911	0	0	0.0939022
1884	Corona	0.0719911	0	0	0.0939022
1885	Corona	0.0719911	0	0	0.0939022
1886	Corona	0.0719911	0	0	0.0939022
1887	Corona	0.0719911	0	0	0.0939022
1888	Corona	0.0699916	0	0	0.0939022
1889	Corona	0.0699916	0	0	0.0939022
1890	Corona	0.0699916	0	0	0.0939022
1891	Corona	0.0699916	0	0	0.0939022
1892	Corona	0.0699916	0	0	0.0939022
1893	Corona	0.0675478	0	0	0.0939022
1894	Corona	0.0675478	0	0	0.0939022
1895	Corona	0.0675478	0	0	0.0939022
1896	Corona	0.0675478	0	0	0.0939022
1897	Corona	0.0695785	0	0	0.0939022
1898	Corona	0.0695785	0	0	0.0939022
1899	Corona	0.0695785	0	0	0.0939022
1900	Corona	0.0695785	0	0	0.0939022
1901	Corona	0.0695785	0	0	0.0939022
1902	Corona	0.0695785	0	0	0.0939022
1903	Corona	0.0695785	0	0	0.0939022
1904	Corona	0.0695785	0	0	0.0939022
1905	Corona	0.0726412	0	0	0.0939022
1906	Corona	0.0726412	0	0	0.0939022
1907	Corona	0.0726412	0	0	0.0939022
1908	Corona	0.0726412	0	0	0.0939022
1909	Corona	0.0726412	0	0	0.0939022
1910	Corona	0.0726412	0	0	0.0939022
1911	Corona	0.0726412	0	0	0.0939022
1912	Corona	0.0726412	0	0	0.0939022
1913	Corona	0.0660595	0	0	0.0939022
1914	Corona	0.0660595	0	0	0.0939022
1915	Corona	0.0660595	0	0	0.0939022
1916	Corona	0.0660595	0	0	0.0939022
1917	Corona	0.0660595	0	0	0.0939022
1918	Corona	0.0660595	0	0	0.0939022
1919	Corona	0.0660595	0	0	0.0939022
1920	Corona	0.0667778	0	0	0.0939022
1921	Corona	0.0667778	0	0	0.0939022
1922	Corona	0.0443039	0	0	0.0939022
1923	Corona	0.0443039	0	0	0.0939022
1924	Corona	0.0443039	0	0	0.0939022
1925	Corona	0.0782414	0	0	0.0939022
1926	Corona	0.0782414	0	0	0.0939022
1927	Corona	0.0782414	0	0	0.0939022
1928	Corona	0.0782414	0	0	0.0939022
1929	Corona	0.0782414	0	0	0.0939022
1930	Corona	0.0782414	0	0	0.0939022
1931	Corona	0.0629686	0	0	0.0939022
1932	Corona	0.0629686	0	0	0.0939022
1933	Corona	0.0629686	0	0	0.0939022
1934	Corona	0.0629686	0	0	0.0939022
1935	Corona	0.0629686	0	0	0.0939022
1936	Corona	0.0629686	0	0	0.0939022
1937	Corona	0.0629686	0	0	0.0939022
1938	Corona	0.0629686	0	0	0.0939022
1939	Corona	0.0457301	0	0	0.0939022
1940	Corona	0.0457301	0	0	0.0939022
1941	Corona	0.0457301	0	0	0.0939022
1942	Corona	0.0457301	0	0	0.0939022
1943	Corona	0.0457301	0	0	0.0939022
1944	Corona	0.0496008	0	0	0.0939022
1945	Corona	0.0496008	0	0	0.0939022
1946	Corona	0.0496008	0	0	0.0939022
1947	Corona	0.0496008	0	0	0.0939022
1948	Corona	0.0532825	0	0	0.0939022
1949	Corona	0.0532825	0	0	0.0939022
1950	Corona	0.0532825	0	0	0.0939022
1951	Corona	0.0532825	0	0	0.0939022
1952	Corona	0.0532825	0	0	0.0939022
1953	Corona	0.0532825	0	0	0.0939022
1954	Corona	0.0532825	0	0	0.0939022
1955	Corona	0.0532825	0	0	0.0939022
1956	Corona	0.0473881	0	0	0.0939022
1957	Corona	0.0473881	0	0	0.0939022
1958	Corona	0.0473881	0	0	0.0939022
1959	Corona	0.0473881	0	0	0.0939022
1960	Corona	0.0473881	0	0	0.0939022
1961	Corona	0.0473881	0	0	0.0939022
1962	Corona	0.0473881	0	0	0.0939022
1963	Corona	0.0473881	0	0	0.0939022
1964	Corona	0.0500505	0	0	0.0939022
1965	Corona	0.0500505	0	0	0.0939022
1966	Corona	0.0500505	0	0	0.0939022
1967	Corona	0.0500505	0	0	0.0939022
1968	Corona	0.0500505	0	0	0.0939022
1969	Corona	0.0500505	0	0	0.0939022
1970	Corona	0.0500505	0	0	0.0939022
1971	Corona	0.0514444	0	0	0.0939022
1972	Corona	0.0514444	0	0	0.0939022
1973	Corona	0.0334344	0	0	0.0939022
1974	Corona	0.0334344	0	0	0.0939022
1975	Corona	0.0334344	0	0	0.0939022
1976	Corona	0.063237	0	0	0.0939022
1977	Corona	0.063237	0	0	0.0939022
1978	Corona	0.063237	0	0	0.0939022
1979	Corona	0.063237	0	0	0.0939022
1980	Corona	0.063237	0	0	0.0939022
1981	Corona	0.063237	0	0	0.0939022
1982	Corona	0.0463896	0	0	0.0939022
1983	Corona	0.0463896	0	0	0.0939022
1984	Corona	0.0463896	0	0	0.0939022
1985	Corona	0.0463896	0	0	0.0939022
1986	Corona	0.0463896	0	0	0.0939022
1987	Corona	0.0463896	0	0	0.0939022
1988	Corona	0.0463896	0	0	0.0939022
1989	Corona	0.0463896	0	0	0.0939022
1990	Corona	0.0593129	0	0	0.0939022
1991	Corona	0.0593129	0	0	0.0939022
1992	Corona	0.0593129	0	0	0.0939022
1993	Corona	0.0593129	0	0	0.0939022
1994	Corona	0.0593129	0	0	0.0939022
1995	Corona	0.0603815	0	0	0.0939022
1996	Corona	0.0603815	0	0	0.0939022
1997	Corona	0.0603815	0	0	0.0939022
1998	Corona	0.0603815	0	0	0.0939022
1999	Corona	0.0660024	0	0	0.0939022
[truncated: 102,041 more rows]
