# Supplementary material for: Receptor-binding proteins from animal viruses are broadly compatible with human cell entry factors
Source: Nat Microbiol. 2025 Jan 2;10(2):405–19. doi: 10.1038/s41564-024-01879-4 (PMC11790484; doi:10.1038/s41564-024-01879-4)
Supplement: Supplementary file 7 — Statistical source data. [file 41564_2024_1879_MOESM7_ESM.xlsx]

## Sheet: 5A
Virus	Gene	Beta
Sindbis	BSG	0.16
Sindbis	FUZ	-0.142
Sindbis	LRP8	-0.097
Sindbis	RPSA	-0.222
Sindbis	SLC11A2	0.132
Sindbis	VLDLR	0.113
VEEV	LDLRAD3	0.378
VEEV	RPSA	-0.224
Rubella	MOG	0.054
Hepatitis C virus	CD36	-0.01
Hepatitis C virus	CD5	-0.155
Hepatitis C virus	CD81	-0.032
Hepatitis C virus	CLDN1	0.605
Hepatitis C virus	CLDN6	0.232
Hepatitis C virus	CLDN9	-0.318
Hepatitis C virus	EGFR	-0.355
Hepatitis C virus	EPHA2	-0.378
Hepatitis C virus	HRAS	0.239
Hepatitis C virus	ITGB1	0.478
Hepatitis C virus	LDLR	0.224
Hepatitis C virus	LY9	0.105
Hepatitis C virus	NPC1	-0.351
Hepatitis C virus	OCLN	0.243
Hepatitis C virus	PLSCR1	-0.044
Hepatitis C virus	SCARB1	-0.038
Hepatitis C virus	SDC1	0.336
Hepatitis C virus	SDC2	0.137
Hepatitis C virus	SDC4	-0.496
Hepatitis C virus	TFRC	-0.412
Hepatitis C virus	VLDLR	-0.598
SARS-CoV-2	ACE2	0.993
SARS-CoV-2	GRM2	-0.084
SARS-CoV-2	MYH9	0.054
SARS-CoV-2	NPC1	-0.036
SARS-CoV-2	NRP1	-0.021
SARS-CoV-2	SCARB1	-0.045
SARS-CoV-2	SDC1	-0.015
SARS-CoV-2	SDC4	0.004
SARS-CoV-2	TMPRSS2	0.007
SARS-CoV-2	TMPRSS4	-0.008
MERS-CoV	CD9	-0.056
MERS-CoV	CEACAM5	-0.057
MERS-CoV	DPP4	0.821
MERS-CoV	HSPA5	0.029
MERS-CoV	TMPRSS2	0.059
Lassa virus	DAG1	0.376
Lassa virus	LAMP1	0.105
Lassa virus	SLC9A3	0.177
Lymphocytic choriomeningitis virus	CD164	-0.149
Lymphocytic choriomeningitis virus	DAG1	0.375
Lymphocytic choriomeningitis virus	LAMP1	0.106
Lymphocytic choriomeningitis virus	SLC9A3	0.011
Lunk virus	CD164	-0.246377
Lujo virus	CD63	-0.031
Lujo virus	NPC1	0.186
Lujo virus	NRP2	0.537
Junin virus	SLC9A3	-0.192
Junin virus	TFRC	-0.155
Tamiami virus	TFRC	-0.12
Hantaan virus	CD55	0.041
Hantaan virus	ITGB3	0.234
Sin Nombre virus	CD55	-0.104
Sin Nombre virus	ITGB3	-0.264
Sin Nombre virus	PCDH1	0.346
Dabie bandavirus	MYH9	-0.269
Zaire ebolavirus	FCN1	0.216
Zaire ebolavirus	FOLR1	0.169
Zaire ebolavirus	ITGB1	0.276
Zaire ebolavirus	NPC1	-0.316
Zaire ebolavirus	SIGLEC1	0.059
Mengla virus	NPC1	0.33
Lloviu virus	NPC1	0.184
Measles virus	NECTIN4	0.923
Measles virus	SLAMF1	-0.063
Nipah virus	EFNB2	0.779
Nipah virus	EFNB3	0.079
Cedar virus	EFNA2	0.148
Cedar virus	EFNA5	-0.223
Cedar virus	EFNB1	0.383
Cedar virus	EFNB2	0.434
Rabies virus	nAChRs	0.134
Rabies virus	GRM2	-0.007
Rabies virus	ITGB1	-0.156
Rabies virus	NCAM1	0.092
Rabies virus	NGFR	0.047
Pike fry rhabdovirus	FN1	0.037
VSV	LDLR	-0.326
VSV	MSR1	0.279

## Sheet: 5B
Virus	Gene	Percentage of infection
		Replicate 1	Replicate 2
HCV	Empty	0.0017873	0.015
HCV	SCARB1	0.0106	0.0090273
Lujo	Empty	0.0085336	0.0087597
Lujo	NRP2	0.2488	0.2857
Cedar	Empty	0.025	0.01
Cedar	EFNA2	0.0171	0.02
Cedar	EFNB1	1.4755	1.6838
LCMV	Empty	0.1434	0.1448
LCMV	DAG1	0.1379	0.1128
SFTSV	Empty	0.1372	0.2165
SFTSV	MYH9	0.1296	0.099
Rabies	Empty	5.6006	4.8024
Rabies	NCAM1	3.9179	3.5812
