# Supplementary material for: Receptor-binding proteins from animal viruses are broadly compatible with human cell entry factors
Source: Nat Microbiol. 2025 Jan 2;10(2):405–19. doi: 10.1038/s41564-024-01879-4 (PMC11790484; doi:10.1038/s41564-024-01879-4)
Supplement: Supplementary file 8 — Statistical source data. [file 41564_2024_1879_MOESM8_ESM.xlsx]

## Sheet: 6A
Virus	Family	IFITM1	TSPAN7	IFITM2	IFITM3	CLTB	CD81	LY6E	DNM2	NCOA7	TSPAN8	CLTA	CH25H	CD74	VIM	ADAP2	DNM1	CD151	CD63	CLTC	DNM3	CD9	SERINC5	CAV2	CAV1
Togaviridae	Sindbis virus	-0.475171	-0.58318	-0.270091	0.0998094	-0.113846	-0.018261	-0.0210174	-0.0431606	-0.172592	-0.0512557	-0.0131266	-0.190972	0.16242	0.121833	0.105684	0.0882929	0.384557	0.411383	0.277681	0.0985745	0.291031	0.175479	0.279004	0.271397
Togaviridae	Venezuelan equine encephalitis virus	-0.462609	-0.547893	-0.309419	0.00231996	-0.181474	-0.0999923	-0.00973443	-0.0220974	-0.135071	-0.148734	-0.0466375	-0.0125656	0.254437	0.0811782	0.223781	-0.0211649	0.282836	0.33391	0.20752	0.109199	0.249069	0.142819	0.263242	0.25072
Togaviridae	Pixuna virus	-0.403719	-0.577606	-0.377767	0.0325089	-0.113284	-0.0255173	0.108722	0.00843368	-0.177486	-0.023846	-0.0794065	-0.126112	0.224177	0.0462528	0.0536836	-0.0453087	0.347059	0.471249	0.269432	-0.0659906	0.242216	0.147727	0.148058	0.112165
Togaviridae	Harbor porpoise alphavirus	-0.415108	-0.565937	-0.274922	-0.0447995	-0.162517	-0.205489	-0.190317	-0.0787341	-0.0858406	-0.0171117	0.0457922	-0.0544843	0.143476	0.0981885	0.183765	0.156164	0.240108	0.187083	0.215774	0.0765789	0.260346	0.0386137	0.423414	0.393062
Togaviridae	Caaingua virus	-0.290556	-0.14228	-0.165891	-0.252301	-0.2094	-0.184584	-0.300924	-0.109874	-0.0812727	-0.0643325	0.0124388	-0.0380846	-0.0909865	-0.0502267	0.323528	0.156734	-0.0759436	-0.160346	-0.0755311	0.197638	0.0627339	0.176275	0.207994	0.113451
Matonaviridae	Rubella virus	-0.316624	-0.0893661	-0.171477	-0.265667	-0.0864973	0.0887392	-0.240443	-0.0248682	-0.0921618	-0.121643	0.0882292	-0.0786437	-0.162121	0.167199	0.0877544	0.17014	0.0856231	0.0793148	0.0279039	0.032227	-0.176567	0.231388	0.245194	0.203255
Matonaviridae	Rustrela virus	-0.309281	-0.0711772	-0.0609216	-0.403491	-0.211882	-0.236613	-0.431	-0.349723	-0.0169718	0.0608988	-0.0179386	-0.0719477	-0.248062	0.0363103	-0.087227	-0.00409527	-0.198172	-0.054321	-0.0983183	0.113072	0.149422	0.337295	0.0745164	0.0317169
Flaviviridae	Hepatitis C virus	-0.0916113	-0.15988	0.263947	-0.0764239	0.118193	-0.113816	0.045836	-0.107203	0.264661	-0.043261	-0.179269	-0.065824	-0.262234	-0.227677	0.114342	0.140211	-0.0642108	-0.23461	-0.0368669	0.0306648	0.0896994	-0.24348	-0.0411429	-0.183862
Flaviviridae	Bat hepacivirus M	0.00330584	-0.0771906	0.0587647	-0.226147	0.110486	-0.0275479	0.11583	-0.123272	-0.187228	-0.0538474	-0.00400404	-0.0457327	0.0402731	-0.371881	0.0603465	-0.127761	-0.0560957	0.0872064	0.0534798	-0.123531	-0.00112717	-0.0874663	-0.285224	-0.309568
Flaviviridae	Porcine pestivirus	-0.0387082	-0.218572	0.126666	-0.128713	0.0532417	-0.199757	-0.072895	-0.298538	0.134732	0.333107	-0.175731	-0.0649454	-0.304369	-0.53399	0.00260704	0.035409	-0.10055	-0.217865	0.159565	0.0893882	0.266859	-0.0203878	-0.312163	-0.41181
Coronaviridae	SARS-CoV-2	0.0218662	-0.0534854	0.104981	0.0764479	-0.0157341	0.00538864	-0.0940266	0.0112732	0.0427608	-0.0656377	-0.0582234	-0.0348811	-0.13771	-0.0283786	0.171227	-0.171633	-0.0533129	-0.129697	-0.0591017	0.280201	-0.0207044	0.0707554	-0.00601278	-0.0877343
Coronaviridae	MERS-CoV	0.0338849	-0.239394	0.162853	0.2204	-0.202237	0.0541292	-0.105264	0.251214	-0.177841	0.210477	-0.0736222	-0.0840379	-0.0416723	0.0610565	0.405784	0.3534	0.160371	-0.0705216	-0.0433992	-0.0155656	-0.20227	-0.086724	0.466735	0.254753
Coronaviridae	PHEV	-0.0484323	0.0879053	0.0945387	-0.141088	-0.3531	-0.310357	-0.111909	-0.300055	0.406039	0.360967	-0.179978	-0.025469	-0.313125	-0.196674	-0.095601	-0.104407	-0.408281	-0.258261	-0.0965854	-0.0414653	0.264372	0.236747	-0.165245	-0.231323
Orthomyxoviridae	Influenza C virus	-0.196839	0.204963	-0.2953	-0.141433	-0.214055	0.169089	0.17548	0.000823985	-0.083603	-0.107843	-0.132771	-0.0831877	0.339144	0.190403	-0.000761726	-0.159485	0.0271636	0.327356	0.0971798	-0.104983	0.0238855	0.23395	-0.0322655	0.0608165
Orthomyxoviridae	Wellfleet Bay virus	-0.247987	-0.619994	0.07562	0.148997	-0.0812337	-0.204593	-0.207121	0.0389416	-0.0873629	-0.0174894	0.0719169	0.140338	0.0456765	0.119768	0.28936	0.409809	0.291431	0.0132587	0.0383281	0.12138	0.224578	-0.262787	0.613905	0.491415
Orthomyxoviridae	Oz virus	-0.442041	-0.611758	-0.146403	0.0512692	-0.140946	-0.194792	-0.156689	-0.0194292	-0.126471	-0.126502	0.0788023	0.118567	0.168763	0.236059	0.25232	0.316606	0.306606	0.130765	0.106735	0.184331	0.2646	-0.194724	0.608857	0.532611
Orthomyxoviridae	Sinu virus	-0.25931	-0.468993	-0.0346667	-0.0310952	-0.251771	-0.248842	-0.312807	-0.0676709	-0.144886	-0.132827	0.118665	-0.0132723	-0.0747241	0.159292	0.368831	0.257233	0.040024	-0.029689	0.0381824	0.0367778	0.121911	-0.159319	0.607471	0.45767
Arenaviridae	Lassa virus	-0.440659	-0.526322	-0.251577	0.0741098	-0.136966	-0.0922115	0.12974	-0.0357696	-0.0368391	-0.0563012	-0.119527	0.0713361	0.184366	0.0947018	0.269648	0.0823469	0.398327	0.358894	-0.00535671	0.140233	0.278038	-0.011609	0.282636	0.262096
Arenaviridae	Morogoro virus	-0.284127	-0.318272	-0.34816	-0.12125	-0.0626701	-0.203031	0.18862	-0.00847853	-0.0564562	-0.0777449	-0.188953	0.137818	0.21023	-0.0638064	0.129266	0.0648729	0.169966	0.155189	-0.109507	0.135168	0.156002	0.0642692	0.00788279	0.016105
Arenaviridae	Lymphocytic choriomeningitis virus	-0.349639	-0.381168	-0.164441	0.0917711	-0.00560225	0.0419195	-0.15537	0.117845	-0.0259156	-0.0427505	0.161268	0.230017	0.0903225	0.504468	0.00995428	0.300324	0.406361	0.371677	0.0662679	0.21841	0.144632	0.127551	0.577521	0.638926
Arenaviridae	Lunk virus	-0.532013	-0.362217	-0.351409	-0.0845662	-0.0912015	-0.0158035	-0.0724936	0.0232664	-0.0780301	-0.0876379	0.0476445	0.210474	0.169982	0.373298	0.127556	0.222033	0.399334	0.304353	-0.0028689	0.234479	0.122873	0.0930504	0.411087	0.474963
Arenaviridae	Lujo virus	-0.607154	-0.305157	-0.377431	-0.131302	-0.302423	-0.0924837	-0.244776	0.0856852	-0.169531	-0.116377	0.0333431	0.103777	0.286089	0.459711	0.157622	0.0801635	0.229718	0.296151	0.0346705	0.198502	0.165174	0.199842	0.540678	0.569207
Arenaviridae	Xapuri virus	-0.157224	-0.349712	-0.235877	-0.0543376	-0.221182	-0.367579	-0.0289218	-0.122164	-0.100595	0.0928336	-0.172218	0.0471372	0.147842	-0.226667	0.0200859	-0.176464	-0.050907	0.106889	-0.0472409	-0.0151876	0.444957	0.132441	0.0483011	0.0201986
Arenaviridae	Junin virus	-0.383475	-0.251424	-0.0759728	-0.349952	-0.176481	-0.261935	-0.402902	0.0128757	-0.297709	-0.0114687	-0.205176	-0.0312861	-0.164534	-0.186506	0.106333	0.0313463	-0.128307	-0.263652	0.0992667	0.301307	-0.0232397	0.1434	-0.0099422	-0.112202
Arenaviridae	Aporé virus	-0.304404	-0.430858	-0.0680919	-0.0488612	-0.166773	-0.274949	-0.313004	-0.038838	-0.0940803	-0.0854464	-0.00566419	0.11697	-0.0161832	0.055102	0.123917	0.113337	0.0404421	-0.00108753	0.0594082	0.167043	0.157274	0.0282925	0.389043	0.367876
Arenaviridae	Tamiami virus	-0.329046	-0.146758	-0.0722039	-0.117614	-0.139273	-0.0509887	-0.300527	0.0855026	-0.157229	-0.142162	-0.0805292	0.124122	-0.107905	0.0356702	0.206296	0.143868	0.0855228	-0.0522412	-0.0327955	0.238842	0.025612	0.236424	0.293724	0.305024
Hantaviridae	Hantaan virus	-0.487695	-0.36586	-0.316441	-0.134272	-0.10905	-0.0577638	-0.202042	0.0306985	-0.161155	-0.197795	0.11977	0.0642168	0.111517	0.333396	0.149789	0.263306	0.271976	0.18782	0.284952	0.159324	-0.00448905	0.0724798	0.405823	0.463045
Hantaviridae	Oxbow virus	-0.338526	0.0236252	-0.447309	-0.403324	-0.0317143	-0.113202	0.132916	-0.255714	0.201035	0.06606	-0.0849439	-0.0661017	0.0701966	-0.0617182	-0.180633	-0.0834764	-0.0537016	0.0254424	0.179276	0.112363	0.146599	0.328078	-0.371434	-0.27313
Hantaviridae	Sin Nombre virus	-0.186805	-0.279588	-0.0443827	-0.146983	0.0426729	-0.0999199	-0.0324519	-0.191936	-0.0201262	0.0811796	-0.0675461	0.0968688	-0.203454	-0.310715	-0.0841876	0.0612567	0.0693717	0.0632455	0.30849	0.113051	0.177731	0.206343	-0.260462	-0.253452
Hantaviridae	Montano virus	-0.435007	-0.509687	-0.253678	-0.073313	-0.114979	-0.129464	-0.175596	-0.0605923	-0.102134	0.0205411	-0.0522691	0.0549447	0.0505778	-0.0733607	0.123552	0.0247879	0.220212	0.263887	0.312627	0.122919	0.290118	0.224685	0.111014	0.128542
Hantaviridae	Rockport virus	-0.518759	-0.280723	-0.573351	-0.212223	-0.210058	-0.092436	-0.131245	-0.00998323	-0.0102271	-0.130334	0.0454937	-0.10997	0.202463	0.289162	0.0511365	-0.0186328	0.143326	0.285743	0.289204	0.0186972	0.0863271	0.254601	0.226264	0.270012
Hantaviridae	Nova virus	-0.474032	-0.454187	-0.521699	-0.18213	-0.207512	-0.103236	0.00468725	-0.114728	-0.0564164	-0.00161539	-0.0963899	-0.0770505	0.192734	-0.0162476	-0.00147175	-0.0793817	0.189706	0.398309	0.338276	0.000694543	0.280626	0.291761	0.0289282	0.0270465
Hantaviridae	Thottopalayam virus	-0.549575	-0.294354	-0.574517	-0.260456	-0.191096	-0.0856785	-0.0961841	0.0434074	-0.109617	-0.207724	0.0838497	-0.0516778	0.283051	0.333636	0.160935	0.111667	0.197545	0.237468	0.251669	0.0967571	0.0379958	0.189616	0.230528	0.304426
Nairoviridae	Leopards Hill virus	-0.55076	-0.362523	-0.357001	-0.276781	-0.262911	-0.196378	-0.15565	0.0140089	-0.0884126	-0.0484816	0.0237731	0.0497266	0.0884716	0.19201	0.231177	0.278547	0.157636	-0.0069503	0.149589	0.160332	0.199363	0.107506	0.378073	0.372278
Nairoviridae	Keterah virus	-0.471902	-0.358276	-0.336609	-0.197179	-0.207697	-0.110339	-0.0900588	-0.0668806	-0.0570613	-0.0706762	0.116228	0.142799	0.142248	0.223433	-0.0124086	0.27668	0.221725	0.100057	0.241885	0.0868636	0.197803	0.103836	0.282166	0.391835
Nairoviridae	Thiafora virus	-0.299998	-0.0882978	-0.406243	-0.154573	-0.00728961	0.0161297	0.00133905	0.0243184	0.131685	-0.181866	0.189594	0.17884	0.179336	0.359364	-0.18999	0.015674	0.148785	0.187932	0.215126	0.14192	0.0272994	0.236007	0.133308	0.328765
Nairoviridae	Tamdy virus	-0.361771	-0.0801061	-0.519625	-0.172668	-0.109473	-0.0478058	0.156758	-0.00236092	0.233255	-0.134912	0.15129	-0.0473336	0.344064	0.394416	-0.110282	0.0134716	0.115136	0.159055	0.110753	-0.10445	-0.0120399	0.0941171	0.16842	0.298296
Nairoviridae	Dera Ghazi Khan virus	-0.53577	0.119884	-0.450095	-0.557592	-0.352283	-0.0840562	-0.0436179	-0.19585	-0.0894163	0.108631	-0.122364	-0.118614	0.185417	0.188829	-0.0169981	-0.0470403	-0.0765867	0.108355	0.0444322	-0.116242	0.0571485	0.115444	-0.0430198	-0.00679499
Nairoviridae	Hughes virus	-0.381953	-0.296027	-0.474011	-0.185565	-0.164977	-0.145399	0.0634923	-0.0458469	0.11745	-0.158053	0.0480739	0.0883894	0.221519	0.296424	-0.0385679	0.114711	0.130112	0.0836116	0.108338	0.0778249	0.0599085	0.101423	0.2286	0.306754
Peribunyaviridae	Sabo virus	-0.600778	-0.332123	-0.594527	-0.268959	-0.26693	-0.0584171	0.0117752	-0.0631089	-0.166724	-0.0923586	0.00328333	0.0225085	0.290209	0.214011	0.0189011	0.0109412	0.225655	0.38508	0.269305	0.0293135	0.192864	0.294587	0.105035	0.220374
Peribunyaviridae	Shuni virus	-0.483442	-0.252383	-0.393906	-0.353328	-0.300012	-0.130595	-0.204095	-0.167108	-0.0457471	0.00701693	0.0369457	0.000420025	-0.0125408	0.103513	0.164377	0.100595	0.0435633	0.079451	0.201248	0.176884	0.0881786	0.327201	0.104005	0.105235
Peribunyaviridae	Manzanilla virus	-0.592493	-0.16218	-0.436436	-0.445592	-0.428153	-0.126458	-0.195123	-0.0289888	-0.231938	0.024589	-0.0587897	-0.11523	0.0956285	0.0102529	0.214547	0.044061	0.0223516	0.0945269	0.151107	-0.0663741	0.0720359	0.328187	0.155046	0.114146
Peribunyaviridae	Ness Ziona virus	-0.65359	-0.244358	-0.451453	-0.352489	-0.282716	-0.0968281	-0.133824	-0.0828367	-0.191845	-0.0126165	0.0231892	-0.0611086	0.124162	0.191139	0.136253	0.13271	0.150139	0.221094	0.226801	0.084046	0.104359	0.24398	0.201814	0.242559
Peribunyaviridae	Vinces virus	-0.5294	-0.355426	-0.279913	-0.162617	-0.251811	-0.0798671	-0.221099	-0.0569257	-0.0955946	-0.171144	0.0895024	-0.0349601	0.0525422	0.289457	0.270694	0.210408	0.144786	0.205518	0.282912	0.0811398	0.0800137	0.0750997	0.504664	0.448814
Peribunyaviridae	Wolkberg virus	-0.495672	-0.186886	-0.520628	-0.326134	-0.194093	-0.0627466	-0.0445988	-0.0650771	-0.0702722	-0.186529	0.0411609	0.0143455	0.228062	0.185411	0.0975152	-0.0606387	0.105483	0.181795	0.146308	0.0880684	0.103154	0.293426	0.0877883	0.139382
Peribunyaviridae	Calchaqui virus	-0.521085	0.0258122	-0.605937	-0.470925	-0.225222	-0.0620294	-0.00930497	0.0540876	-0.10528	-0.193194	-0.067671	-0.0495318	0.130897	0.195336	-0.0102945	-0.0264973	0.022034	0.113248	0.101909	0.0264948	-0.090796	0.309908	0.0625976	0.138038
Peribunyaviridae	Anhembi virus	-0.442155	-0.162697	-0.425768	-0.447366	-0.250234	-0.147418	-0.0842378	-0.166658	0.0659546	0.195129	-0.0578725	0.0347583	-0.0339865	-0.0205194	-0.0128128	0.129419	0.0251564	0.0180987	0.101986	0.0807115	0.171354	0.311316	-0.0330179	0.0370531
Peribunyaviridae	South River virus	-0.607652	-0.21554	-0.544272	-0.367155	-0.295862	-0.126392	-0.164902	-0.179469	0.0455994	0.0440961	0.0227127	0.0103187	0.138132	0.212253	0.0178389	0.0589766	0.0833408	0.224427	0.309221	0.0932626	0.235144	0.345703	0.170558	0.270809
Peribunyaviridae	Murrumbidgee virus	-0.415755	-0.191233	-0.200688	-0.224843	-0.192602	-0.154652	-0.325953	-0.0318669	-0.0109819	0.112005	0.0365249	-0.0188703	-0.107823	0.112897	0.189564	0.27284	0.0646335	-0.0463348	0.0739679	0.196927	0.0475701	0.230147	0.328845	0.286319
Peribunyaviridae	Triniti virus	-0.580186	-0.276357	-0.544186	-0.275111	-0.186175	0.00527979	-0.0834614	-0.00164417	-0.0983235	-0.122617	0.12013	0.104219	0.194794	0.392079	0.117666	0.216553	0.295279	0.305532	0.271805	0.118819	0.0138836	0.150525	0.32522	0.420156
Phenuiviridae	Rio Grande virus	-0.263142	-0.272028	-0.141756	-0.237223	0.0205259	-0.149326	-0.0134575	-0.107405	-0.00380604	0.0332941	-0.0504233	-0.0390018	-0.0441557	-0.320661	0.047787	0.1047	-0.00603289	-0.135865	0.211666	0.153777	0.103257	0.0809795	-0.218005	-0.227319
Phenuiviridae	Viola virus	-0.359274	-0.292914	-0.263886	-0.227334	-0.0387778	-0.120061	-0.0157495	-0.0322806	0.0612109	0.0797705	0.0076168	0.019991	-0.0626061	0.0189287	-0.0255067	0.257638	0.0930682	-0.0294364	0.20478	0.101463	0.0980247	0.116556	0.127082	0.156814
Phenuiviridae	Medjerda Valley virus	-0.164022	-0.360364	-0.00988352	-0.0591132	-0.0364141	-0.136152	-0.32011	-0.130639	-0.0642152	0.00877663	0.0593079	0.0619065	-0.26201	0.00882934	0.126916	0.241931	0.0773613	-0.105985	0.173129	0.142604	-0.131322	-0.0212783	0.233445	0.152098
Phenuiviridae	Kismayo virus	-0.295232	-0.23736	-0.13079	-0.349121	-0.134782	-0.232438	-0.201348	-0.241554	-0.147253	-0.033768	0.0599158	-0.132278	0.0166459	-0.00126721	0.279081	0.0381454	-0.073143	0.0313052	0.0797113	-0.0661478	0.0747423	-0.0584601	0.193015	0.115834
Phenuiviridae	Dabie bandavirus	-0.426494	-0.200214	-0.351495	-0.366652	-0.144822	-0.222442	-0.11066	-0.0811143	-0.145197	-0.121207	0.0150365	0.00105099	0.153328	0.0203104	0.197538	0.0704526	0.0261625	0.0426923	0.0832754	0.0858684	0.148767	0.163333	0.0819156	0.0559876
Bornaviridae	Borna disease virus 2	-0.284663	-0.301119	-0.129483	-0.157794	-0.121173	-0.291107	-0.383471	-0.157234	-0.118467	0.162313	-0.122344	0.182124	-0.214059	-0.18253	0.0437011	0.11365	0.0268708	-0.206463	-0.118882	0.306336	0.150664	0.168734	-0.0152968	0.0314217
Bornaviridae	Parrot bornavirus 5	-0.382905	-0.32279	-0.139603	-0.117913	-0.111095	-0.192466	-0.346715	-0.0261321	-0.177178	0.0393901	-0.111211	0.153193	-0.0960867	-0.0386648	0.177764	0.231759	0.150265	-0.169558	-0.125247	0.448619	0.0838527	0.153624	0.164365	0.183843
Bornaviridae	Parrot bornavirus 1	-0.27563	-0.273263	-0.222608	-0.108047	-0.0844243	-0.212405	-0.243879	-0.0325666	-0.151695	-0.0350668	-0.0664776	0.221297	-0.00451163	0.0789062	0.0691534	0.109404	0.115216	-0.0748361	-0.305194	0.302561	0.0350308	0.0874874	0.184134	0.264169
Filoviridae	Zaire ebolavirus	-0.367948	-0.232373	-0.116018	-0.131862	-0.0862481	-0.181693	-0.40163	0.0289354	-0.242607	0.0248675	-0.100934	0.128297	-0.0836852	0.0704428	-0.00443241	0.120438	0.139601	0.0103485	-0.0511529	0.232953	-0.0609211	0.214554	0.242478	0.301247
Filoviridae	Lloviu virus	-0.440154	-0.194248	-0.322284	-0.189697	-0.136111	-0.18214	-0.235215	0.0663032	-0.290857	-0.162523	0.112096	0.0699928	0.348754	0.265439	0.158944	0.172875	0.137721	0.0546778	0.00135539	0.138078	-0.0427535	0.061601	0.347559	0.386557
Filoviridae	Mengla virus	-0.548806	-0.397451	-0.347276	0.0817667	-0.0616344	0.109029	0.100889	0.23856	-0.230958	-0.153403	-0.13364	0.0597742	0.279863	0.269945	0.237995	0.21695	0.527998	0.303204	0.00945723	0.0662794	0.159115	0.0157276	0.458207	0.504295
Paramyxovorodae	Measles virus	0.0867352	-0.116355	0.0975516	-0.159503	0.148129	-0.0549575	0.160063	-0.112139	-0.218765	-0.0414036	-0.0870642	-0.0534997	-0.00454223	-0.508281	0.0275761	-0.148271	-0.0768908	0.0386542	0.0557775	-0.160693	0.0676743	-0.0906801	-0.377201	-0.411958
Paramyxovorodae	Nipah virus	-0.0242573	-0.230194	0.133931	-0.0603887	-0.216206	-0.369995	-0.445471	-0.285934	-0.00559242	0.254503	0.0311609	0.166854	-0.220202	-0.207645	-0.055936	-0.00673253	-0.154946	-0.12591	-0.22629	0.097003	0.245903	0.0165654	0.217896	0.188912
Paramyxovorodae	Cedar virus	-0.154857	-0.307162	-0.0212326	0.0876212	-0.0493093	-0.274105	-0.226948	-0.12202	0.211939	0.241957	-0.0595759	0.0763184	-0.201518	-0.071204	-0.174683	-0.0232434	0.0533547	-0.101445	-0.156911	0.263204	0.237599	0.0574288	0.181007	0.233242
Paramyxovorodae	Caprine parainfluenza virus 3	-0.374084	-0.113308	-0.258913	-0.365426	-0.208029	-0.318449	-0.326118	-0.222611	0.0525935	0.216893	-0.0813446	0.210946	0.00316214	-0.116823	-0.174498	-0.0288141	-0.0883379	-0.0552765	-0.0814433	0.158021	0.202932	0.0661057	0.0038851	0.124291
Rhabdoviridae	Rabies virus	-0.364743	-0.286907	-0.282084	-0.00115323	-0.171543	-0.0408427	0.0519954	-0.104033	-0.0511492	-0.0916174	-0.00248266	0.00797747	0.257603	0.12502	-0.0886683	-0.0992157	0.164088	0.48351	0.120118	0.0789814	0.330631	0.311327	0.0150972	0.124198
Rhabdoviridae	Gannoruwa bat lyssavirus	-0.461591	-0.119234	-0.551309	-0.315998	-0.0711432	0.00244105	0.0958165	-0.0868547	-0.0276506	-0.113705	-0.00296003	0.112239	0.248014	0.178002	-0.210002	-0.031629	0.128134	0.361846	0.26212	0.104821	0.119	0.350527	-0.178551	0.0159583
Rhabdoviridae	Lleida bat lyssavirus	-0.531253	-0.447216	-0.439116	-0.187586	-0.234114	-0.0873171	-0.0318031	-0.0613183	-0.145982	-0.170773	-0.0202649	0.0361122	0.191315	0.21852	0.0193162	0.0780693	0.198124	0.363471	0.281462	0.0703124	0.200923	0.169512	0.223563	0.249399
Rhabdoviridae	Tupaia rhabdovirus	-0.129807	0.260308	-0.133647	-0.340196	0.0316369	0.0376787	-0.157488	0.0174067	0.0815911	-0.0623763	0.0762888	-0.104975	-0.164138	0.128495	-0.0338597	0.12391	-0.0885263	-0.0500464	-0.0700425	0.158981	-0.0543044	0.325635	-0.019908	-0.0495964
Rhabdoviridae	Sunguru virus	-0.283122	-0.0750888	-0.45494	-0.360514	-0.0476901	-0.131372	0.0850409	-0.226035	0.132816	-0.00222628	-0.040691	-0.0248988	0.131389	0.0113854	-0.148247	-0.166997	-0.046856	0.0671653	-0.0158245	0.11031	0.155556	0.324714	-0.215954	-0.110641
Rhabdoviridae	Kumasi rhabdovirus	-0.284334	-0.457935	-0.0264641	0.00430956	-0.0687506	-0.112241	-0.281376	-0.051323	-0.172627	-0.255733	0.132116	0.157877	-0.000807357	0.209464	0.223723	0.289547	0.205188	0.0432368	0.161491	0.207071	0.0163029	-0.11553	0.462466	0.456066
Rhabdoviridae	Niakha virus	-0.495955	-0.287992	-0.460493	-0.233434	-0.0587321	-0.0806035	0.0859466	-0.173825	-0.0191499	-0.0828629	-0.0150701	0.136825	0.241934	0.13404	-0.000638504	0.107555	0.223004	0.281718	0.282685	0.244933	0.228653	0.153286	-0.0483799	0.0796589
Rhabdoviridae	Pike fry rhabdovirus	-0.132015	-0.311798	-0.301284	-0.087434	-0.176535	-0.0687293	0.10924	-0.129268	0.205192	0.0876798	0.0809997	0.0368271	0.0703699	0.0118401	0.0756265	0.124802	0.0834977	0.142074	-0.0179643	0.0410021	0.218654	0.158918	0.202254	0.199336
Rhabdoviridae	Santa Barbara virus	-0.36213	-0.268755	-0.346416	-0.28237	-0.392533	-0.32725	-0.288797	-0.295855	-0.168272	-0.153861	0.0810141	0.0561749	-0.0131436	0.182106	0.0724562	-0.0961357	-0.138432	0.0937927	0.0982894	0.0976658	0.124231	0.201769	0.188222	0.234528
Rhabdoviridae	Bovine ephemeral fever virus	-0.309968	-0.363318	-0.111557	-0.171132	-0.113003	-0.154107	-0.243492	-0.180972	-0.10316	-0.208206	0.0917539	0.142886	-0.0207317	0.145702	0.145294	0.246773	0.0901621	0.0460881	0.186327	0.0398641	0.0640778	-0.0515932	0.317979	0.315959
Rhabdoviridae	Itacaiunas virus	-0.576323	-0.15439	-0.517248	-0.374707	-0.260051	-0.115637	-0.0913397	-0.0986622	-0.21385	-0.0333926	0.00506646	0.000106867	0.19549	0.0753362	0.0115961	0.00146225	0.0935185	0.233456	0.207699	0.174146	0.176632	0.353428	-0.0917255	0.0473781
Rhabdoviridae	Tibrogargan virus	-0.410885	-0.416796	-0.118296	-0.192233	-0.181222	-0.189932	-0.286251	-0.052803	-0.229754	-0.220713	0.0197477	0.0948257	-0.00255158	0.112928	0.190548	0.258524	0.108673	0.0150213	0.258362	0.129231	0.0691443	-0.0556739	0.350751	0.314034
Rhabdoviridae	Flanders virus	-0.438098	-0.265696	-0.492378	-0.231008	-0.188526	-0.0769607	-0.0125964	-0.176716	-0.141697	-0.0663549	0.0782584	0.0861528	0.197402	0.173837	-0.0777556	0.0164118	0.159748	0.346685	0.290894	0.0773876	0.188222	0.317763	-0.0135836	0.170092
Rhabdoviridae	Wongabel virus	-0.547057	-0.285739	-0.452639	-0.329844	-0.212564	-0.098116	-0.147221	0.0401558	-0.220745	-0.163856	0.0524084	0.112103	0.149118	0.206904	0.163834	0.280232	0.187772	0.072215	0.238921	0.134538	0.0382804	0.137924	0.214724	0.293941
Rhabdoviridae	Piry virus	-0.579501	-0.360973	-0.377462	-0.0873992	-0.32329	-0.0912475	-0.119045	0.0405927	-0.178348	-0.267835	0.0733113	0.0327318	0.221446	0.348485	0.154679	0.0388384	0.187316	0.33837	0.160947	0.11008	0.192223	0.235523	0.389316	0.43865
Rhabdoviridae	Morreton virus	-0.358544	-0.358094	-0.33101	-0.291571	-0.297488	-0.259496	-0.0721709	-0.215544	-0.0570468	-0.135031	-0.161021	0.00410298	0.053538	-0.0370027	0.111895	-0.0524537	-0.104673	0.022108	0.118935	0.0912422	0.194767	0.183601	0.0441338	-0.00842314
Rhabdoviridae	Vesicular stomatitis virus	-0.334435	-0.182997	-0.298633	-0.346269	-0.240399	-0.250285	-0.202393	-0.228709	0.0272108	-0.0737963	-0.0637306	0.0174083	0.0460373	-0.0190534	0.161064	0.00751585	-0.166817	-0.0980979	0.157529	0.169314	0.123884	0.188709	-0.0091172	-0.00381391

## Sheet: 6B - right
Family	Virus	Relative infectivity (IFITM2 compared to Empty control)
		Replicate 1	Replicate 2
Peribunya	SABOV	20.8024	22.5983
Peribunya	NZV	11.9947	9.6627
Peribunya	TNTV	7.901	6.7157
Nairo	LPHV	13.772	15.3512
Nairo	KETV	10.1233	6.2381
Nairo	HUGV	10.6155	8.8374
Paramyxo	NIV	146.622	114.766
Paramyxo	CedV	83.0461	65.9668
Paramyxo	CPIV-3	106.796	35.0339
Flavi	PPEV	48.3157	34.9596

## Sheet: 6C - left
Cell line	IFITM2 expression (log2(rpkm+1))	Neuroectoderm-derived
BT-549	5.675	No
MCF7	6.424	No
MDA-MB-231	5.384	No
MDA-MB-468		No
T-47D	6.074	No
HCT-116	6.918	No
HCT-15	7.528	No
HT29	6.909	No
SW-620	6.166	No
786-0	2.012	No
A498	5.78	No
ACHN	6.333	No
CAKI-1	6.657	No
RXF 393	4.797	No
SN12C	7.859	No
TK-10	0.221	No
UO-31	4.636	No
A549	4.971	No
EKVX	8.545	No
NCI-H226	7.862	No
NCI-H23	3.308	No
NCI-H460	6.306	No
NCI-H522	4.085	No
HOP-62	4.062	No
HOP-92	6.114	No
IGROV1	7.078	No
ADR-RES	9.817	No
OVCAR-3	4.495	No
OVCAR-4	5.11	No
OVCAR-5	9.403	No
OVCAR-8	7.762	No
SK-OV-3	6.422	No
DU-145	4.11	No
PC-3	6.134	No
K562	5.652	No
MOLT-4	5.323	No
CCRF-CEM	8.204	No
SF-268	1.878	Yes
SF-295	2.557	Yes
SF-539	6.29	Yes
SNB-19	2.858	Yes
SNB-75	7.673	Yes
U251	3.479	Yes
M14	1.851	Yes
MALME-3M	2.153	Yes
MDA-MB-435	0.888	Yes
SK-MEL-2	0.822	Yes
SK-MEL-28	0.485	Yes
SK-MEL-5	2.125	Yes
UACC-257	3.721	Yes
UACC-62	4.471	Yes

## Sheet: 6C - right
Virus	Neuroectoderm tropism	IFITM2 correlation
Sindbis virus	1.04137	-0.270091
Venezuelan equine encephalitis virus	0.768534	-0.309419
Pixuna virus	1.02202	-0.377767
Harbor porpoise alphavirus	0.475509	-0.274922
Caaingua virus	0.0671583	-0.165891
Rubella virus	0.528349	-0.171477
Rustrela virus	0.303856	-0.0609216
Hepatitis C virus	-1.28432	0.263947
Bat hepacivirus M	-0.179952	0.0587647
Porcine pestivirus	-1.26502	0.126666
SARS-CoV-2	-0.130034	0.104981
MERS-CoV	-1.57347	0.162853
PHEV	-0.457837	0.0945387
Influenza C virus	0.853787	-0.2953
Wellfleet Bay virus	-0.823576	0.07562
Oz virus	-0.0299075	-0.146403
Sinu virus	-0.635449	-0.0346667
Lassa virus	0.680084	-0.251577
Morogoro virus	0.651605	-0.34816
Lymphocytic choriomeningitis virus	0.989078	-0.164441
Lunk virus	1.12342	-0.351409
Lujo virus	1.33841	-0.377431
Xapuri virus	0.354355	-0.235877
Junin virus	-0.168261	-0.0759728
Aporé virus	-0.0182253	-0.0680919
Tamiami virus	0.565572	-0.0722039
Hantaan virus	1.13165	-0.316441
Oxbow virus	1.49919	-0.447309
Sin Nombre virus	0.663641	-0.0443827
Montano virus	0.909728	-0.253678
Rockport virus	1.62694	-0.573351
Nova virus	1.37505	-0.521699
Thottopalayam virus	1.43492	-0.574517
Leopards Hill virus	0.370897	-0.357001
Keterah virus	0.902516	-0.336609
Thiafora virus	1.42001	-0.406243
Tamdy virus	0.942617	-0.519625
Dera Ghazi Khan virus	0.76934	-0.450095
Hughes virus	0.944993	-0.474011
Sabo virus	1.91973	-0.594527
Shuni virus	1.00823	-0.393906
Manzanilla virus	0.747582	-0.436436
Ness Ziona virus	1.48406	-0.451453
Vinces virus	0.704056	-0.279913
Wolkberg virus	1.58158	-0.520628
Calchaqui virus	2.06946	-0.605937
Anhembi virus	0.84963	-0.425768
South River virus	1.69462	-0.544272
Murrumbidgee virus	0.430179	-0.200688
Triniti virus	1.77148	-0.544186
Rio Grande virus	-0.193559	-0.141756
Viola virus	0.237668	-0.263886
Medjerda Valley virus	-0.299462	-0.00988352
Kismayo virus	-0.248837	-0.13079
Dabie bandavirus	0.440296	-0.351495
Borna disease virus 2	0.234411	-0.129483
Parrot bornavirus 5	0.385855	-0.139603
Parrot bornavirus 1	0.637544	-0.222608
Zaire ebolavirus	0.788187	-0.116018
Lloviu virus	0.537976	-0.322284
Mengla virus	1.06568	-0.347276
Measles virus	-0.387317	0.0975516
Nipah virus	-0.62629	0.133931
Cedar virus	-0.121636	-0.0212326
Caprine parainfluenza virus 3	0.299122	-0.258913
Rabies virus	1.5056	-0.282084
Gannoruwa bat lyssavirus	2.57708	-0.551309
Lleida bat lyssavirus	1.33023	-0.439116
Tupaia rhabdovirus	0.423606	-0.133647
Sunguru virus	1.18776	-0.45494
Kumasi rhabdovirus	0.254751	-0.0264641
Niakha virus	1.77133	-0.460493
Pike fry rhabdovirus	0.417146	-0.301284
Santa Barbara virus	1.40123	-0.346416
Bovine ephemeral fever virus	0.407361	-0.111557
Itacaiunas virus	1.84581	-0.517248
Tibrogargan virus	0.332524	-0.118296
Flanders virus	2.06219	-0.492378
Wongabel virus	1.06768	-0.452639
Piry virus	1.6377	-0.377462
Morreton virus	0.470524	-0.33101
Vesicular stomatitis virus	0.242718	-0.298633

## Sheet: 6D - right
Virus name	Predicted density of N-glycosylation (%)	CLTC correlation
Sindbis virus (SINV)	0.6116	0.277681
Venezuelan equine encephalitis virus (VEEV)	0.4082	0.20752
Pixuna virus (PIXV)	0.3067	0.269432
Harbor porpoise alphavirus (HPALV)	0.3049	0.215774
Caaingua virus (CAAV)	0.8172	-0.0755311
Rubella virus (RUBV)	0.9174	0.0279039
Rustrela virus (RusV)	0.7398	-0.0983183
Hepatitis C virus (HCV)	3.0631	-0.0368669
Bat hepacivirus M (BHV-M)	1.9455	0.0534798
Porcine pestivirus (PPEV)	1.2195	0.159565
Severe acute respiratory syndrome coronavirus 2 (SARS-CoV-2)	1.7282	-0.0591017
Middle East respiratory syndrome coronavirus (MERS-CoV)	1.626	-0.0433992
Porcine hemagglutinating encephalomyelitis virus (PHEV)	1.5567	-0.0965854
Influenza C virus (ICV)	1.2214	0.0971798
Wellfleet Bay virus (WBV)	0.9862	0.0383281
Oz virus (OZV)	1.1719	0.106735
Sinu virus (SINUV)	1.4056	0.0381824
Lassa virus (LASV)	2.2358	-0.00535671
Morogoro virus (MORV)	2.449	-0.109507
Lymphocytic choriomeningitis virus (LCMV)	1.8036	0.0662679
Lunk virus (LNKV)	2.0161	-0.0028689
Lujo virus (LUJV)	2.4229	0.0346705
Xapuri virus (XAPV)	2.924	-0.0472409
Junin virus (JUNV)	1.8519	0.0992667
Aporé virus (APOV)	2.6585	0.0594082
Tamiami virus (TMMV)	2.2634	-0.0327955
Hantaan virus (HTNV)	0.5286	0.284952
Oxbow virus (OXBV)	0.4382	0.179276
Sin Nombre virus (SNV)	0.3509	0.30849
Montano virus (MONV)	0.3512	0.312627
Rockport virus (ROCV)	0.4401	0.289204
Nova virus (NVAV)	0.4437	0.338276
Thottopalayam virus (TPMV)	0.3568	0.251669
Leopards Hill virus (LPHV)	0.7746	0.149589
Keterah virus (KETV)	1.085	0.241885
Thiafora virus (TFAV)	0.8587	0.215126
Tamdy virus (TAMV)	0.6613	0.110753
Dera Ghazi Khan virus (DGKV)	0.9915	0.0444322
Hughes virus (HUGV)	0.8017	0.108338
Sabo virus (SABOV)	0.2144	0.269305
Shuni virus (SHUV)	0.2137	0.201248
Manzanilla virus (MANV)	0.4187	0.151107
Ness Ziona virus (NZV)	0.6489	0.226801
Vinces virus (VINV)	0.3501	0.282912
Wolkberg virus (WBV)	0.3519	0.146308
Calchaqui virus (CQIV)	0.6918	0.101909
Anhembi virus (AMBV)	0.2821	0.101986
South River virus (SORV)	0.3463	0.309221
Murrumbidgee virus (MURBV)	0.4376	0.0739679
Triniti virus (TNTV)	0.4155	0.271805
Rio Grande virus (RGV)	0.5124	0.211666
Viola virus (VIOV)	0.3726	0.20478
Medjerda Valley virus (MVV)	0.3751	0.173129
Kismayo virus (KISV)	0.4647	0.0797113
Dabie bandavirus (SFTSV)	0.466	0.0832754
Borna disease virus 2 (BoDV-2)	2.9821	-0.118882
Parrot bornavirus 5 (PaBV-5)	3.8076	-0.125247
Parrot bornavirus 1 (PaBV-1)	3.8	-0.305194
Zaire ebolavirus (EBOV)	2.5074	-0.0511529
Lloviu virus (LLOV)	2.3129	0.00135539
Mengla virus (MLAV)	2.2727	0.00945723
Measles virus (MeV)	0.8091	0.0557775
Nipah virus (NiV)	0.995	-0.22629
Cedar virus (CedV)	1.4446	-0.156911
Caprine parainfluenza virus 3 (CPIV-3)	0.5217	-0.0814433
Rabies virus (RABV)	1.1429	0.120118
Gannoruwa bat lyssavirus (GBLV)	0.3795	0.26212
Lleida bat lyssavirus (LLEBV)	1.1407	0.281462
Tupaia rhabdovirus (TUPV)	0.7519	-0.0700425
Sunguru virus (SUNV)	0.3521	-0.0158245
Kumasi rhabdovirus (KRV)	1.4493	0.161491
Niakha virus (NIAV)	0.3759	0.282685
Pike fry rhabdovirus (PFRV)	1.3752	-0.0179643
Santa Barbara virus (SBAV)	0.9957	0.0982894
Bovine ephemeral fever virus (BEFV)	0.8013	0.186327
Itacaiunas virus (ITAV)	1.4013	0.207699
Tibrogargan virus (TIBV)	1.3575	0.258362
Flanders virus (FLAV)	1.454	0.290894
Wongabel virus (WONV)	1.2821	0.238921
Piry virus (PIRYV)	0.566	0.160947
Morreton virus (MORV)	0.5837	0.118935
Vesicular stomatitis virus (VSV)	0.5859	0.157529
