# Supplementary material for: Receptor-binding proteins from animal viruses are broadly compatible with human cell entry factors
Source: Nat Microbiol. 2025 Jan 2;10(2):405–19. doi: 10.1038/s41564-024-01879-4 (PMC11790484; doi:10.1038/s41564-024-01879-4)
Supplement: Supplementary file 9 — Statistical source data. [file 41564_2024_1879_MOESM9_ESM.xlsx]

## Sheet: Feuil1
Virus	%GFP positive HEK293T cells inoculated with VSV-based pseudotype
Sindbis virus	68.99
Venezuelan equine encephalitis virus	74.44
Pixuna virus	70.48
Harbor porpoise alphavirus	65.99
Caaingua virus	0.27
Rubella virus	0
Rustrela virus	0.13
Hepatitis C virus	0
Bat hepacivirus M	0
Porcine pestivirus	6.94
Porcine epidemic diarrhea virus	0
Bat coronavirus-512	0
Ferret coronavirus	0
NL63-related bat coronavirus	0
Bat coronavirus HKU10	0
HKU8-related coronavirus	0
Tylonycteris bat coronavirus HKU33	0
Alphacoronavirus YN2012	0
Severe acute respiratory syndrome coronavirus 2	0.44
SARS-related coronavirus Rp3/2004	0
Bat Hp-betacoronavirus Zhejiang2013	0
Rousettus bat coronavirus HKU9	0
Middle East respiratory syndrome coronavirus	0.99
Erinaceus hedgehog coronavirus HKU31	0
Porcine hemagglutinating encephalomyelitis virus	0
Dromedary camel coronavirus HKU23	0
Influenza C virus	0.02
Wellfleet Bay virus	69.84
Oz virus	70.73
Sinu virus	68.9
Lassa virus	68.81
Morogoro virus	88.71
Lymphocytic choriomeningitis virus	84.77
Lunk virus	87.74
Lujo virus	65.23
Xapuri virus	90.07
Junin virus	66.29
Aporé virus	49.48
Tamiami virus	0.25
Hantaan virus	8.68
Oxbow virus	2.07
Sin Nombre virus	67.22
Montano virus	89.6
Rockport virus	19.02
Nova virus	66.58
Thottopalayam virus	0
Leopards Hill virus	67.35
Keterah virus	10.5
Thiafora virus	0.56
Tamdy virus	0.72
Dera Ghazi Khan virus	0.07
Hughes virus	12.99
Sabo virus	67.09
Shuni virus	53.36
Manzanilla virus	4.28
Ness Ziona virus	46.5
Vinces virus	72.28
Wolkberg virus	23.89
Calchaqui virus	0.12
Anhembi virus	13.43
South River virus	26.39
Murrumbidgee virus	0.22
Triniti virus	1.82
Rio Grande virus	4.65
Viola virus	1.83
Medjerda Valley virus	1.77
Kismayo virus	0.8
Dabie bandavirus	17.04
Guertu virus	0
Borna disease virus 2	0.89
Parrot bornavirus 5	7.78
Parrot bornavirus 1	4.58
Zaire ebolavirus	32.38
Lloviu virus	3.96
Mengla virus	69.45
Measles virus	0
Nipah virus	0.4
Cedar virus	3.81
Mojiang virus	0
Langya virus	0
Porcine parainfluenza virus 1	0
Caprine parainfluenza virus 3	1.08
J virus	0
Rabies virus	70.99
Gannoruwa bat lyssavirus	67.21
Lleida bat lyssavirus	78.96
New Minto virus	0
Tupaia rhabdovirus	0
Sunguru virus	3.18
Merida virus	0
Kumasi rhabdovirus	72.56
Niakha virus	2.59
Pike fry rhabdovirus	0.07
Santa Barbara virus	69.39
Bovine ephemeral fever virus	68.74
Itacaiunas virus	61.37
Tibrogargan virus	71.74
Flanders virus	25.67
Wongabel virus	85.21
Piry virus	72.05
Morreton virus	75.7
Vesicular stomatitis virus	72.23
