# Supplementary material for: Receptor-binding proteins from animal viruses are broadly compatible with human cell entry factors
Source: Nat Microbiol. 2025 Jan 2;10(2):405–19. doi: 10.1038/s41564-024-01879-4 (PMC11790484; doi:10.1038/s41564-024-01879-4)
Supplement: Supplementary file 10 — Statistical source data. [file 41564_2024_1879_MOESM10_ESM.xlsx]

## Sheet: Feuil1
Virus	%GFP positive HEK293T cells inoculated with VSV-based pseudotype	Infection detected with lentiviral pseudotype in HEK293T cells
Sindbis virus	68.99	1
Venezuelan equine encephalitis virus	74.44	1
Pixuna virus	70.48	1
Harbor porpoise alphavirus	65.99	1
Caaingua virus	0.27	0
Rubella virus	0	0
Rustrela virus	0.13	0
Hepatitis C virus	0	0
Bat hepacivirus M	0	0
Porcine pestivirus	6.94	1
Porcine epidemic diarrhea virus	0	0
Bat coronavirus-512	0	0
Ferret coronavirus	0	0
NL63-related bat coronavirus	0	0
Bat coronavirus HKU10	0	0
HKU8-related coronavirus	0	0
Tylonycteris bat coronavirus HKU33	0	0
Alphacoronavirus YN2012	0	0
Severe acute respiratory syndrome coronavirus 2	0.44	1
SARS-related coronavirus Rp3/2004	0	0
Bat Hp-betacoronavirus Zhejiang2013	0	0
Rousettus bat coronavirus HKU9	0	0
Middle East respiratory syndrome coronavirus	0.99	1
Erinaceus hedgehog coronavirus HKU31	0	0
Porcine hemagglutinating encephalomyelitis virus	0	0
Dromedary camel coronavirus HKU23	0	0
Influenza C virus	0.02	0
Wellfleet Bay virus	69.84	1
Oz virus	70.73	1
Sinu virus	68.9	1
Lassa virus	68.81	1
Morogoro virus	88.71	1
Lymphocytic choriomeningitis virus	84.77	1
Lunk virus	87.74	1
Lujo virus	65.23	1
Xapuri virus	90.07	1
Junin virus	66.29	1
Aporé virus	49.48	1
Tamiami virus	0.25	0
Hantaan virus	8.68	1
Oxbow virus	2.07	1
Sin Nombre virus	67.22	1
Montano virus	89.6	1
Rockport virus	19.02	0
Nova virus	66.58	1
Thottopalayam virus	0	1
Leopards Hill virus	67.35	0
Keterah virus	10.5	0
Thiafora virus	0.56	0
Tamdy virus	0.72	0
Dera Ghazi Khan virus	0.07	0
Hughes virus	12.99	1
Sabo virus	67.09	1
Shuni virus	53.36	1
Manzanilla virus	4.28	1
Ness Ziona virus	46.5	0
Vinces virus	72.28	1
Wolkberg virus	23.89	0
Calchaqui virus	0.12	0
Anhembi virus	13.43	0
South River virus	26.39	1
Murrumbidgee virus	0.22	0
Triniti virus	1.82	1
Rio Grande virus	4.65	0
Viola virus	1.83	0
Medjerda Valley virus	1.77	0
Kismayo virus	0.8	1
Dabie bandavirus	17.04	0
Guertu virus	0	0
Borna disease virus 2	0.89	0
Parrot bornavirus 5	7.78	0
Parrot bornavirus 1	4.58	0
Zaire ebolavirus	32.38	1
Lloviu virus	3.96	1
Mengla virus	69.45	1
Measles virus	0	0
Nipah virus	0.4	1
Cedar virus	3.81	1
Mojiang virus	0	0
Langya virus	0	0
Porcine parainfluenza virus 1	0	0
Caprine parainfluenza virus 3	1.08	1
J virus	0	0
Rabies virus	70.99	1
Gannoruwa bat lyssavirus	67.21	1
Lleida bat lyssavirus	78.96	1
New Minto virus	0	0
Tupaia rhabdovirus	0	0
Sunguru virus	3.18	0
Merida virus	0	0
Kumasi rhabdovirus	72.56	1
Niakha virus	2.59	1
Pike fry rhabdovirus	0.07	0
Santa Barbara virus	69.39	1
Bovine ephemeral fever virus	68.74	1
Itacaiunas virus	61.37	1
Tibrogargan virus	71.74	1
Flanders virus	25.67	1
Wongabel virus	85.21	1
Piry virus	72.05	1
Morreton virus	75.7	1
Vesicular stomatitis virus	72.23	1
