# Supplementary material for: Receptor-binding proteins from animal viruses are broadly compatible with human cell entry factors
Source: Nat Microbiol. 2025 Jan 2;10(2):405–19. doi: 10.1038/s41564-024-01879-4 (PMC11790484; doi:10.1038/s41564-024-01879-4)
Supplement: Supplementary file 11 — Statistical source data. [file 41564_2024_1879_MOESM11_ESM.xlsx]

## Sheet: Feuil1
Family	Virus	Neuroectoderm tropism
Togaviridae	Sindbis virus	1.04137
Togaviridae	Venezuelan equine encephalitis virus	0.768534
Togaviridae	Pixuna virus	1.02202
Togaviridae	Harbor porpoise alphavirus	0.475509
Togaviridae	Caaingua virus	0.0671583
Matonaviridae	Rubella virus	0.528349
Matonaviridae	Rustrela virus	0.303856
Flaviviridae	Hepatitis C virus	-1.28432
Flaviviridae	Bat hepacivirus M	-0.179952
Flaviviridae	Porcine pestivirus	-1.26502
Coronaviridae	SARS-CoV-2	-0.130034
Coronaviridae	MERS-CoV	-1.57347
Coronaviridae	PHEV	-0.457837
Orthomyxoviridae	Influenza C virus	0.853787
Orthomyxoviridae	Wellfleet Bay virus	-0.823576
Orthomyxoviridae	Oz virus	-0.0299075
Orthomyxoviridae	Sinu virus	-0.635449
Arenaviridae	Lassa virus	0.680084
Arenaviridae	Morogoro virus	0.651605
Arenaviridae	Lymphocytic choriomeningitis virus	0.989078
Arenaviridae	Lunk virus	1.12342
Arenaviridae	Lujo virus	1.33841
Arenaviridae	Xapuri virus	0.354355
Arenaviridae	Junin virus	-0.168261
Arenaviridae	Aporé virus	-0.0182253
Arenaviridae	Tamiami virus	0.565572
Hantaviridae	Hantaan virus	1.13165
Hantaviridae	Oxbow virus	1.49919
Hantaviridae	Sin Nombre virus	0.663641
Hantaviridae	Montano virus	0.909728
Hantaviridae	Rockport virus	1.62694
Hantaviridae	Nova virus	1.37505
Hantaviridae	Thottopalayam virus	1.43492
Nairoviridae	Leopards Hill virus	0.370897
Nairoviridae	Keterah virus	0.902516
Nairoviridae	Thiafora virus	1.42001
Nairoviridae	Tamdy virus	0.942617
Nairoviridae	Dera Ghazi Khan virus	0.76934
Nairoviridae	Hughes virus	0.944993
Peribunyaviridae	Sabo virus	1.91973
Peribunyaviridae	Shuni virus	1.00823
Peribunyaviridae	Manzanilla virus	0.747582
Peribunyaviridae	Ness Ziona virus	1.48406
Peribunyaviridae	Vinces virus	0.704056
Peribunyaviridae	Wolkberg virus	1.58158
Peribunyaviridae	Calchaqui virus	2.06946
Peribunyaviridae	Anhembi virus	0.84963
Peribunyaviridae	South River virus	1.69462
Peribunyaviridae	Murrumbidgee virus	0.430179
Peribunyaviridae	Triniti virus	1.77148
Phenuiviridae	Rio Grande virus	-0.193559
Phenuiviridae	Viola virus	0.237668
Phenuiviridae	Medjerda Valley virus	-0.299462
Phenuiviridae	Kismayo virus	-0.248837
Phenuiviridae	Dabie bandavirus	0.440296
Bornaviridae	Borna disease virus 2	0.234411
Bornaviridae	Parrot bornavirus 5	0.385855
Bornaviridae	Parrot bornavirus 1	0.637544
Filoviridae	Zaire ebolavirus	0.788187
Filoviridae	Lloviu virus	0.537976
Filoviridae	Mengla virus	1.06568
Paramyxoviridae	Measles virus	-0.387317
Paramyxoviridae	Nipah virus	-0.62629
Paramyxoviridae	Cedar virus	-0.121636
Paramyxoviridae	Caprine parainfluenza virus 3	0.299122
Rhabdoviridae	Rabies virus	1.5056
Rhabdoviridae	Gannoruwa bat lyssavirus	2.57708
Rhabdoviridae	Lleida bat lyssavirus	1.33023
Rhabdoviridae	Tupaia rhabdovirus	0.423606
Rhabdoviridae	Sunguru virus	1.18776
Rhabdoviridae	Kumasi rhabdovirus	0.254751
Rhabdoviridae	Niakha virus	1.77133
Rhabdoviridae	Pike fry rhabdovirus	0.417146
Rhabdoviridae	Santa Barbara virus	1.40123
Rhabdoviridae	Bovine ephemeral fever virus	0.407361
Rhabdoviridae	Itacaiunas virus	1.84581
Rhabdoviridae	Tibrogargan virus	0.332524
Rhabdoviridae	Flanders virus	2.06219
Rhabdoviridae	Wongabel virus	1.06768
Rhabdoviridae	Piry virus	1.6377
Rhabdoviridae	Morreton virus	0.470524
Rhabdoviridae	Vesicular stomatitis virus	0.242718
