# Supplementary material for: Receptor-binding proteins from animal viruses are broadly compatible with human cell entry factors
Source: Nat Microbiol. 2025 Jan 2;10(2):405–19. doi: 10.1038/s41564-024-01879-4 (PMC11790484; doi:10.1038/s41564-024-01879-4)
Supplement: Supplementary file 12 — Statistical source data. [file 41564_2024_1879_MOESM12_ESM.xlsx]

## Sheet: Feuil1
Cell line	SARS-CoV-2	MERS	Measles	Nipah	ACE2	DPP4	EFNA1	EFNA2	EFNA5	EFNB2	NECTIN4
HCT-116	0	1.53918	0	4.44503	0	0.265	3.416	1.138	0.359	2.265	0.386
NCI-H460	0	1.70217	0	2.20298	0.047	0.221	3.258	1.157	2.196	1.455	0.26
HT29	0	2.62196	0.47876	3.98625	0	0.394	2.483	1.927	2.515	2.806	1.353
SW-620	0	0.38926	0	6.65821	0	0.034	2.358	0.463	0.194	4.309	0.182
HCT-15	0	1.88482	0	1.40071	0	0.359	3.881	0.298	1.107	0.675	0.731
A549	0	0.143124	0	3.29119	0	0.098	1.484	0.612	1.916	0.224	0.036
U251	0	0	0	5.33452	0.022	0.023	2.963	0.424	0.744	4.222	0.334
SK-MEL-5	0	0.0496967	0	0	0.075	0.044	4.602	1.094	0.95	0.237	0.185
MCF7	0.169	0.333668	2.71522	1.27782	0	0	5.047	0.702	1.028	0.54	1.909
MDA-MB-435	0	0	0	0	0	0	3.387	0.115	1.982	0.368	0
M14	0	0	0	0	0.079	0.081	2.607	0.726	1.583	0.499	0.185
ACHN	0.276135	5.89575	0	2.36093	0.018	2.666	2.432	0.641	1.803	0.441	0.28
NCI/ADR-RES	0	0	0	2.32854	0	0	2.93	0.885	3.114	1.635	0.027
SNB-19	0	0	0	6.06792	0.033	0.186	3.547	1.101	0.085	3.463	0.184
OVCAR-3	0	0.394994	0.053128	5.58949	0	0.161	2.014	0.211	2.346	2.85	0.449
SK-MEL-28	0	0	0	0	0	0	0.796	0.176	0.989	0.062	0.146
SF-539	0	0.951512	0	0.351972	0	1.279	2.844	0.594	1.254	1.609	0.084
SF-295	0	0.790768	0	1.94068	0	0.936	3.045	0.225	2.95	2.689	0.096
SN12C	0	2.42967	0	0	0	0.046	1.647	0.258	0.995	0.085	0
IGROV1	6.65821	6.61919	0	0	1.531	3.931	1.146	0.844	1.605	0.03	0.038
UACC-62	0	0	0	0	0.074	0.048	2.564	0.4	2.197	0.083	0.041
DU-145	0	1.19796	0	0.483401	0.16	0.443	2.091	1.117	1.528	0.441	0.462
SF-268	0.871394	0	0	3.34135	0.053	0.042	0.493	0.489	0.976	1.686	0.053
NCI-H23	0	0.516667	0	0.48952	0	0.048	4.949	1.065	1.34	0.235	0.116
NCI-H522	0	0.0789089	0	0	0.022	0.033	3.487	1.151	0.049	0.364	0.094
UACC-257	0	0	0	0	0.034	0	0.915	0.309	1.118	0.096	0.092
CAKI-1	0	4.06362	0	1.0714	0	0.299	2.971	0.414	2.152	2.182	0.219
HOP-62	0	0.302441	0	2.8551	0	0.051	2.068	0.199	1.522	2.353	0.031
OVCAR-4	0	0.260545	0.376416	4.86461	0.099	0.091	2.808	0.281	1.179	3.299	1.017
UO-31	0	0	0	0	0	0.278	2.618	0.109	2.032	1.525	0.046
MDA-MB-231	0	0	0	3.60364	0	0.089	0.491	0.117	2.544	2.388	0
EKVX	0	0.03766	0	0.498671	0	0.038	5.25	1.398	1.201	0.875	0
T-47D	0	0	6.65821	0.836596	0.022	0	4.707	0.225	1.782	0.597	3.636
786-0	0.104966	4.25678	0	2.31938	0.03	1.771	2.023	0.197	2.066	1.727	0.077
OVCAR-8	0	0.199767	0	4.95782	0	0	1.297	0.908	2.228	1.625	0
PC-3	0	5.51127	0	2.50584	0.054	3.127	2.098	0.137	0.953	2.123	0.051
SK-MEL-2	0	0	0	0	0.034	0	1.22	0.195	2.289	0.079	0.045
MALME-3M	0	0.2395	0	0.318514	0	0.361	1.847	0.118	0.543	0.191	0.106
SK-OV-3	0	3.17372	0	2.99954	0	0.713	2.548	0.283	1.764	2.627	0.063
OVCAR-5	0	0.61516	0.0728114	0	0.112	2.128	3.217	0.692	4.956	2.851	0.118
TK-10	0	3.96899	0	1.21564	0	2.669	2.999	0.132	1.709	0.553	0.051
BT-549	0	1.23108	0.540462	3.75539	0	0.116	2.8	0.448	1.601	2.256	0.117
NCI-H226	0	1.18391	0	1.68524	0.018	2.142	3.483	0.365	2.541	1.175	0.412
MDA-MB-468
SNB-75	0.120806	0.419407	0	3.98507	0.017	0.445	2.478	0.474	1.264	1.791	0.231
RXF 393	0	3.68952	0	2.00959	0	3.205	0.841	0.275	2.857	1.885	0.057
A498	0	6.3863	0	2.12673	0.053	2.913	1.081	0.606	2.079	0.772	0.312
HOP-92	0	3.43787	0	1.28556	0	0.888	1.973	0.086	2.634	1.497	0.083
K562	0	0	0	2.3163	0	0.172	0.353	0.198	0.106	0.122	0
MOLT-4	0	0.0549398	0	1.11958	0.037	0.344	0.482	0.322	0.108	0.455	0.393
CCRF-CEM	0.225189	0	0	0	0.026	0.047	1.118	0.113	0.045	0.976	0.058
