# Supplementary material for: Receptor-binding proteins from animal viruses are broadly compatible with human cell entry factors
Source: Nat Microbiol. 2025 Jan 2;10(2):405–19. doi: 10.1038/s41564-024-01879-4 (PMC11790484; doi:10.1038/s41564-024-01879-4)
Supplement: Supplementary file 14 — Statistical source data. [file 41564_2024_1879_MOESM14_ESM.xlsx]

## Sheet: Feuil1
Virus	Cell	%GFP positive cells	%GFP positive cells in empty plasmid control	Infection yes/no	log2(R+1)
YN2012_tryp	BT-549	0.557625	0	1	4.37466
YN2012_tryp	MCF7	0.060358	0.00545999	0	0.94612
YN2012_tryp	MDA-MB-231	0.237199	1.86283	0	0
YN2012_tryp	MDA-MB-468	0.00516266	0	0	0
YN2012_tryp	T-47D	0.0162196	0	0	0
YN2012_tryp	HCT-116	0.0196972	0	0	0
YN2012_tryp	HCT-15	0.0168897	0.00236162	0	0
YN2012_tryp	HT29	0.0499243	0.000905691	0	0.631327
YN2012_tryp	SW-620	1.42582	0	1	5.52974
YN2012_tryp	786-0	0.0855818	0	1	2.05829
YN2012_tryp	A498	0.564083	0	1	4.34018
YN2012_tryp	ACHN	0.0344032	0.20217	0	1.50374
YN2012_tryp	CAKI-1	1.10478	0.889638	0	5.67243
YN2012_tryp	RXF 393	0.0348863	0.0479038	0	0
YN2012_tryp	SN12C	0.511261	0.000759695	1	4.31479
YN2012_tryp	TK-10	0.00439023	0.00365257	0	0
YN2012_tryp	UO-31	0.0935039	1.08093	0	0
YN2012_tryp	A549	0.218588	0.0017563	1	3.0897
YN2012_tryp	EKVX	0.0819335	0.00370119	0	1.1776
YN2012_tryp	NCI-H226	0.0140447	0.00127287	0	0
YN2012_tryp	NCI-H23	1.1712	0.00309867	1	5.25075
YN2012_tryp	NCI-H460	0.112854	0	0	2.54883
YN2012_tryp	NCI-H522	0.488879	0	1	3.97355
YN2012_tryp	HOP-62	0.5212	0.00133272	1	4.29808
YN2012_tryp	HOP-92	0.0427919	0.0114677	0	0
YN2012_tryp	IGROV1	0.0231358	0	0	0
YN2012_tryp	ADR-RES	0.0670811	0.0195356	0	1.62003
YN2012_tryp	OVCAR-3	0.0326099	0.00042724	0	0
YN2012_tryp	OVCAR-4	0.017643	0	0	0
YN2012_tryp	OVCAR-5	0.0760904	0.0591522	0	0
YN2012_tryp	OVCAR-8	3.22921	0	1	6.62724
YN2012_tryp	SK-OV-3	0.0649853	0.00630176	0	1.06313
YN2012_tryp	DU-145	0.003165	0.0189113	0	0
YN2012_tryp	PC-3	0.406506	0	1	3.68968
YN2012_tryp	K562	0.0886484	0	1	2.01892
YN2012_tryp	MOLT-4	0.350006	0	1	4.1019
YN2012_tryp	CCRF-CEM	0.0158576	0	0	0
YN2012_tryp	SF-268	1.12835	0	1	5.39149
YN2012_tryp	SF-295	0.0390942	0	0	0
YN2012_tryp	SF-539	0.131744	0.0252742	0	2.09539
YN2012_tryp	SNB-19	0.150631	0	1	2.71208
YN2012_tryp	SNB-75	0.883285	0	1	5.24311
YN2012_tryp	U251	0.330077	0	1	3.66682
YN2012_tryp	M14	0.00225249	0	0	0
YN2012_tryp	MALME-3M	0	0.00755125	0	0
YN2012_tryp	MDA-MB-435	0.0153617	0.000683541	0	0
YN2012_tryp	SK-MEL-2	0.0205682	0.000902831	0	0
YN2012_tryp	SK-MEL-28	0	0	0	0
YN2012_tryp	SK-MEL-5	0.00107889	0.000523526	0	0
YN2012_tryp	UACC-257	0.00506043	0	0	0
YN2012_tryp	UACC-62	0	0	0	0
HKU31_tryp	BT-549	0.0827019	0	0	1.1974
HKU31_tryp	MCF7	0.00248124	0.00545999	0	0
HKU31_tryp	MDA-MB-231	0	1.86283	0	0
HKU31_tryp	MDA-MB-468	0.00641481	0	0	0
HKU31_tryp	T-47D	0.0101015	0	0	0
HKU31_tryp	HCT-116	0.0643412	0	0	0.915214
HKU31_tryp	HCT-15	0.169736	0.00236162	1	1.82166
HKU31_tryp	HT29	0.0113806	0.000905691	0	0
HKU31_tryp	SW-620	1.35345	0	1	4.34183
HKU31_tryp	786-0	0.116781	0	0	1.49383
HKU31_tryp	A498	4.62434	0	1	6.15705
HKU31_tryp	ACHN	2.65749	0.20217	0	4.38921
HKU31_tryp	CAKI-1	0.415532	0.889638	0	2.41512
HKU31_tryp	RXF 393	0.0958829	0.0479038	0	0.799788
HKU31_tryp	SN12C	0.269303	0.000759695	1	2.18605
HKU31_tryp	TK-10	0.640888	0.00365257	1	3.3775
HKU31_tryp	UO-31	0.048353	1.08093	0	0
HKU31_tryp	A549	5.49365	0.0017563	1	6.26084
HKU31_tryp	EKVX	0.0467315	0.00370119	0	0
HKU31_tryp	NCI-H226	0.0061562	0.00127287	0	0
HKU31_tryp	NCI-H23	1.00289	0.00309867	1	3.92997
HKU31_tryp	NCI-H460	0.164906	0	1	1.61531
HKU31_tryp	NCI-H522	0.159929	0	1	1.8005
HKU31_tryp	HOP-62	0.0651316	0.00133272	0	0.585958
HKU31_tryp	HOP-92	0.12536	0.0114677	1	1.5172
HKU31_tryp	IGROV1	0.0397318	0	0	0
HKU31_tryp	ADR-RES	0.172896	0.0195356	0	0.995009
HKU31_tryp	OVCAR-3	0.286425	0.00042724	1	2.32764
HKU31_tryp	OVCAR-4	0.0153116	0	0	0
HKU31_tryp	OVCAR-5	0.002204	0.0591522	0	0
HKU31_tryp	OVCAR-8	6.26569	0	1	6.352
HKU31_tryp	SK-OV-3	0.531099	0.00630176	1	3.09601
HKU31_tryp	DU-145	0.0138985	0.0189113	0	0
HKU31_tryp	PC-3	0.88764	0	1	3.93958
HKU31_tryp	K562	0.00943101	0	0	0
HKU31_tryp	MOLT-4	0	0	0	0
HKU31_tryp	CCRF-CEM	0	0	0	0
HKU31_tryp	SF-268	0.638044	0	1	3.44624
HKU31_tryp	SF-295	0.0153079	0	0	0
HKU31_tryp	SF-539	0.0212217	0.0252742	0	0
HKU31_tryp	SNB-19	0.469901	0	1	2.83315
HKU31_tryp	SNB-75	0.297215	0	1	2.35644
HKU31_tryp	U251	1.75135	0	1	4.68848
HKU31_tryp	M14	0	0	0	0
HKU31_tryp	MALME-3M	0.049755	0.00755125	0	0.673834
HKU31_tryp	MDA-MB-435	0	0.000683541	0	0
HKU31_tryp	SK-MEL-2	0.0353618	0.000902831	0	0.617934
HKU31_tryp	SK-MEL-28	0	0	0	0
HKU31_tryp	SK-MEL-5	0.00380059	0.000523526	0	0
HKU31_tryp	UACC-257	0.00320479	0	0	0
HKU31_tryp	UACC-62	0	0	0	0
