# Supplementary material for: Receptor-binding proteins from animal viruses are broadly compatible with human cell entry factors
Source: Nat Microbiol. 2025 Jan 2;10(2):405–19. doi: 10.1038/s41564-024-01879-4 (PMC11790484; doi:10.1038/s41564-024-01879-4)
Supplement: Supplementary file 15 — Statistical source data. [file 41564_2024_1879_MOESM15_ESM.xlsx]

## Sheet: Sialidase
Virus	Average %GFP untreated SNB-19 cells	Average %GFP SNB-19 cells treated with sialidase
Sindbis virus	6.50175	4.65346
Venezuelan equine encephalitis virus	40.5821	30.6948
Pixuna virus	5.91257	4.74176
Harbor porpoise alphavirus	58.8016	59.3284
Caaingua virus	0.228911	0.216081
Rubella virus	0.0831358	0.0461155
Rustrela virus	0.208876	0.27771
Hepatitis C virus	NA	NA
Bat hepacivirus M	NA	NA
Porcine pestivirus	0.100564	0.556724
SARS-CoV-2	NA	NA
MERS-CoV	NA	NA
PHEV	NA	NA
Influenza C virus	NA	NA
Wellfleet Bay virus	69.9123	79.6074
Oz virus	75.8496	81.1077
Sinu virus	40.5746	66.9791
Lassa virus	26.3414	7.1522
Morogoro virus	39.6673	34.4305
Lymphocytic choriomeningitis virus	66.6074	2.24176
Lunk virus	87.548	11.3857
Lujo virus	69.5868	63.969
Xapuri virus	7.51964	2.11473
Junin virus	27.3674	29.0045
Aporé virus	67.351	81.321
Tamiami virus	0.707838	1.7473
Hantaan virus	21.552	22.8997
Oxbow virus	0.147417	0.148762
Sin Nombre virus	6.8501	7.65814
Montano virus	19.1789	19.8225
Rockport virus	11.9215	10.9429
Nova virus	95.5716	91.3303
Thottopalayam virus	35.1019	30.1525
Leopards Hill virus	19.5672	32.112
Keterah virus	5.56171	4.93666
Thiafora virus	0.814593	0.628153
Tamdy virus	0.314557	0.270279
Dera Ghazi Khan virus	NA	NA
Hughes virus	12.7585	8.39311
Sabo virus	27.2945	30.6133
Shuni virus	61.7082	69.8493
Manzanilla virus	1.29621	1.07291
Ness Ziona virus	22.349	27.6249
Vinces virus	36.7524	37.9864
Wolkberg virus	47.3948	61.4111
Calchaqui virus	0.427246	0.541839
Anhembi virus	14.566	12.9443
South River virus	12.5434	15.83
Murrumbidgee virus	0.211758	0.205315
Triniti virus	24.139	20.9811
Rio Grande virus	0.410531	0.608584
Viola virus	0.411542	0.424241
Medjerda Valley virus	1.86783	1.92718
Kismayo virus	0.140522	0.0819737
Dabie bandavirus	7.03447	5.86852
Borna disease virus 2	12.3628	27.2415
Parrot bornavirus 5	85.9411	86.2059
Parrot bornavirus 1	28.5369	53.6902
Zaire ebolavirus	30.7409	38.916
Lloviu virus	8.33228	10.6923
Mengla virus	8.45183	19.3684
Measles virus	NA	NA
Nipah virus	2.74879	3.44978
Cedar virus	5.30109	1.99038
Caprine parainfluenza virus 3	0.133157	0.016203
Rabies virus	1.68652	1.99537
Gannoruwa bat lyssavirus	21.1326	25.365
Lleida bat lyssavirus	12.1583	15.0162
Tupaia rhabdovirus	0.0686928	0.068495
Sunguru virus	15.0327	21.2952
Kumasi rhabdovirus	28.0813	59.3987
Niakha virus	1.16441	2.49789
Pike fry rhabdovirus	1.626	2.04835
Santa Barbara virus	21.5125	74.8258
Bovine ephemeral fever virus	69.3637	86.4976
Itacaiunas virus	21.3573	27.8382
Tibrogargan virus	16.3692	32.0771
Flanders virus	37.8432	58.6903
Wongabel virus	39.7103	41.8316
Piry virus	37.1296	52.9914
Morreton virus	19.6832	20.356
Vesicular stomatitis virus	22.0622	30.5097
Influenza virus PR8 (positive control)	12.0902	0.0672234

## Sheet: Heparinase III
Virus	Average %GFP untreated SNB-19 cells	Average %GFP SNB-19 cells treated with Heparinase III
Sindbis virus	3.17935	2.23781
Venezuelan equine encephalitis virus	18.5153	18.918
Pixuna virus	6.1354	6.43025
Harbor porpoise alphavirus	72.8688	77.0599
Caaingua virus	NA	NA
Rubella virus	NA	NA
Rustrela virus	0.650656	0.793361
Hepatitis C virus	NA	NA
Bat hepacivirus M	NA	NA
Porcine pestivirus	NA	NA
SARS-CoV-2	NA	NA
MERS-CoV	NA	NA
PHEV	NA	NA
Influenza C virus	NA	NA
Wellfleet Bay virus	66.1643	77.0841
Oz virus	84.5647	89.3926
Sinu virus	24.7544	28.6059
Lassa virus	44.349	46.7062
Morogoro virus	18.2185	18.8711
Lymphocytic choriomeningitis virus	32.242	27.5336
Lunk virus	62.3332	67.2432
Lujo virus	71.5619	76.2227
Xapuri virus	1.23961	1.22213
Junin virus	30.1718	37.502
Aporé virus	62.6412	75.1678
Tamiami virus	1.3517	1.55936
Hantaan virus	33.1523	38.8096
Oxbow virus	0.150424	0.117792
Sin Nombre virus	10.0406	10.202
Montano virus	25.8869	30.2275
Rockport virus	8.65887	9.42911
Nova virus	95.4409	90.5638
Thottopalayam virus	33.4447	40.9855
Leopards Hill virus	2.99163	3.67766
Keterah virus	0.4886	0.425943
Thiafora virus	1.04565	0.810336
Tamdy virus	NA	NA
Dera Ghazi Khan virus	NA	NA
Hughes virus	2.28674	1.35477
Sabo virus	51.8707	54.0834
Shuni virus	81.6788	79.5479
Manzanilla virus	1.26543	1.19926
Ness Ziona virus	7.87258	5.33131
Vinces virus	34.0348	39.6007
Wolkberg virus	45.3565	58.4367
Calchaqui virus	0.952009	0.957417
Anhembi virus	3.58698	2.29381
South River virus	6.96066	8.02875
Murrumbidgee virus	0.0966257	0.0787742
Triniti virus	26.1614	21.7728
Rio Grande virus	0.284425	0.248173
Viola virus	0.451037	0.232536
Medjerda Valley virus	2.39087	2.36382
Kismayo virus	0.0818108	0.0880377
Dabie bandavirus	5.52077	6.78027
Borna disease virus 2	1.89376	0.703099
Parrot bornavirus 5	16.1192	2.33753
Parrot bornavirus 1	3.95761	1.202
Zaire ebolavirus	70.7166	76.9773
Lloviu virus	5.94534	6.53098
Mengla virus	10.4607	9.624
Measles virus	NA	NA
Nipah virus	0.294356	0.334941
Cedar virus	7.39294	7.37911
Caprine parainfluenza virus 3	0.070695	0.0882822
Rabies virus	22.6416	27.2431
Gannoruwa bat lyssavirus	17.1699	22.8075
Lleida bat lyssavirus	100.098	103.324
Tupaia rhabdovirus	NA	NA
Sunguru virus	3.20806	3.35362
Kumasi rhabdovirus	53.0002	68.6422
Niakha virus	8.3297	12.6645
Pike fry rhabdovirus	0.850686	0.291786
Santa Barbara virus	17.3281	15.8154
Bovine ephemeral fever virus	68.2904	83.3355
Itacaiunas virus	24.6695	26.9981
Tibrogargan virus	29.4529	46.5902
Flanders virus	52.5224	47.7915
Wongabel virus	84.5062	84.5787
Piry virus	18.1168	26.5062
Morreton virus	13.9269	17.9033
Vesicular stomatitis virus	26.2887	45.555
